# Supplementary material for: Genomic profile of SARS-CoV-2 Omicron variant and its correlation with disease severity in Rajasthan
Source: Front Med (Lausanne). 2022 Sep 23;9:888408. doi: 10.3389/fmed.2022.888408 (PMC9538571; doi:10.3389/fmed.2022.888408)
Supplement: Supplementary Table 1 — Metadata of Omicron, Delta, and other variants. [file Table_1.xlsx]

## Sheet: Metadata all sequences
Seq Id	Age	Gender	District	State	GISAID Accession Id	Lineage
TS-1533	57.3	MALE	JAIPUR	RAJASTHAN	EPI_ISL_11884285	B.1.617.2 like
TS-130	32	MALE	ALWAR	RAJASTHAN	EPI_ISL_10067863	AY.44 Delta-like
TS-150	10	FEMALE	AJMER	RAJASTHAN	EPI_ISL_10067864	AY.39 Delta-like
TS-167	71	FEMALE	UDAIPUR	RAJASTHAN	EPI_ISL_10067809	AY.44 Delta-like
TS-168	74	MALE	UDAIPUR	RAJASTHAN	EPI_ISL_10067855	AY.102 Delta-like
TS-170	5	MALE	PALI	RAJASTHAN	EPI_ISL_10067861	AY.102 Delta-like
TS-171	56	FEMALE	JAIPUR	RAJASTHAN	EPI_ISL_10067871	AY.44 Delta-like
TS-172	40.1	FEMALE	JAIPUR	RAJASTHAN	EPI_ISL_10067802	AY.44 Delta-like
TS-173	42	MALE	JAIPUR	RAJASTHAN	Awaited	No VOC
TS-174	42	MALE	JAIPUR	RAJASTHAN	Awaited	No VOC
TS-175	30	MALE	JAIPUR	RAJASTHAN	EPI_ISL_10067821	AY.44 Delta-like
TS-176	67	MALE	JAIPUR	RAJASTHAN	EPI_ISL_10067813	B.1.617.2 like
TS-177	16	MALE	JAIPUR	RAJASTHAN	EPI_ISL_10067820	B.1.617.2
TS-178	16	MALE	JAIPUR	RAJASTHAN	EPI_ISL_10067805	AY.102 Delta-like
TS-179	16	MALE	JAIPUR	RAJASTHAN	EPI_ISL_10067851	AY.116 Delta-like
TS-180	16	MALE	JAIPUR	RAJASTHAN	EPI_ISL_10067824	AY.102 Delta-like
TS-181	16	MALE	JAIPUR	RAJASTHAN	EPI_ISL_10067808	AY.102 Delta-like
TS-182	45	MALE	JAIPUR	RAJASTHAN	EPI_ISL_10067852	AY.39 Delta-like
TS-183	16	MALE	JAIPUR	RAJASTHAN	EPI_ISL_10067823	AY.102 Delta-like
TS-184	16	MALE	JAIPUR	RAJASTHAN	EPI_ISL_10067853	AY.102 Delta-like
TS-1534	52	MALE	JAIPUR	RAJASTHAN	EPI_ISL_11884286	B.1.617.2 like
TS-186	17	FEMALE	JAIPUR	RAJASTHAN	EPI_ISL_10067854	AY.102 Delta-like
TS-187	17	MALE	JAIPUR	RAJASTHAN	EPI_ISL_10067856	AY.102 Delta-like
TS-188	17	FEMALE	JAIPUR	RAJASTHAN	EPI_ISL_10067857	AY.46.6 Delta-like
TS-190	20	MALE	JAIPUR	RAJASTHAN	EPI_ISL_10067803	AY.46.6 Delta-like
TS-191	34	MALE	JAIPUR	RAJASTHAN	EPI_ISL_10067811	AY.102 Delta-like
TS-192	43	FEMALE	JAIPUR	RAJASTHAN	EPI_ISL_10067858	AY.102 Delta-like
TS-193	16	MALE	JAIPUR	RAJASTHAN	EPI_ISL_10067859	AY.116 Delta-like
TS-194	16	MALE	JAIPUR	RAJASTHAN	EPI_ISL_10067801	AY.122 Delta-like
TS-195	16	FEMALE	JAIPUR	RAJASTHAN	EPI_ISL_10067818	No VOC
TS-197	25	FEMALE	JAIPUR	RAJASTHAN	EPI_ISL_10067860	B.1.617.2
TS-198	35	FEMALE	JAIPUR	RAJASTHAN	EPI_ISL_10067816	B.1.617.2
TS-199	26	FEMALE	JAIPUR	RAJASTHAN	EPI_ISL_10067862	AY.120 Delta-like
TS-200	41	MALE	ALWAR	RAJASTHAN	EPI_ISL_10067876	B.1.617.2
TS-201	12	MALE	ALWAR	RAJASTHAN	EPI_ISL_10067887	AY.102 Delta-like
TS-202	60	MALE	JAIPUR	RAJASTHAN	EPI_ISL_10067877	B.1.617.2 like
TS-203	25	MALE	JAIPUR	RAJASTHAN	EPI_ISL_10067810	B.1.617.2
TS-204	16	FEMALE	JAIPUR	RAJASTHAN	EPI_ISL_10067878	AY.120 Delta-like
TS-205	42	MALE	JAIPUR	RAJASTHAN	EPI_ISL_10067880	AY.120 Delta-like
TS-206	43	FEMALE	JAIPUR	RAJASTHAN	EPI_ISL_10067883	AY.122 Delta-like
TS-207	15	MALE	JAIPUR	RAJASTHAN	EPI_ISL_10067884	B.1.617.2
TS-208	60	MALE	JAIPUR	RAJASTHAN	EPI_ISL_10067881	AY.120 Delta-like
TS-209	49	FEMALE	JAIPUR	RAJASTHAN	EPI_ISL_10067866	AY.102 Delta-like
TS-210	64	FEMALE	JAIPUR	RAJASTHAN	EPI_ISL_10067812	AY.102 Delta-like
TS-211	66	MALE	JAIPUR	RAJASTHAN	EPI_ISL_10067879	B.1.617.2
TS-212	37	FEMALE	JAIPUR	RAJASTHAN	EPI_ISL_10067885	AY.120 Delta-like
TS-213	66	FEMALE	JAIPUR	RAJASTHAN	EPI_ISL_10067870	AY.3 Delta-like
TS-214	52	FEMALE	JAIPUR	RAJASTHAN	EPI_ISL_10067867	AY.122 Delta-like
TS-215	10	MALE	JAIPUR	RAJASTHAN	EPI_ISL_10067868	AY.102 Delta-like
TS-216	31	MALE	JAIPUR	RAJASTHAN	EPI_ISL_10067869	AY.102 Delta-like
TS-217	79	MALE	JAIPUR	RAJASTHAN	EPI_ISL_10067819	AY.44 Delta-like
TS-218	50	FEMALE	JAIPUR	RAJASTHAN	EPI_ISL_10067882	B.1.617.2
TS-219	53	MALE	JAIPUR	RAJASTHAN	EPI_ISL_10067872	AY.98.1 Delta-like
TS-220	73	MALE	JAIPUR	RAJASTHAN	EPI_ISL_10067888	AY.119 Delta-like
TS-221	64	FEMALE	JAIPUR	RAJASTHAN	EPI_ISL_10067874	B.1.617.2
TS-222	37	FEMALE	JAIPUR	RAJASTHAN	EPI_ISL_10067875	B.1.617.2
TS-223	66	MALE	JAIPUR	RAJASTHAN	EPI_ISL_10067886	AY.102 Delta-like
TS-224	40	FEMALE	JAIPUR	RAJASTHAN	EPI_ISL_10067873	B.1.617.2
TS-229	37.7	MALE	JAIPUR	RAJASTHAN	EPI_ISL_10067889	AY.111 Delta-like
TS-1559	53	MALE	UDAIPUR	RAJASTHAN	EPI_ISL_11884289	B.1.617.2 like
TS-238	45	FEMALE	AJMER	RAJASTHAN	EPI_ISL_10067807	B.1.617.2
TS-239	20	FEMALE	AJMER	RAJASTHAN	EPI_ISL_10067903	B.1.617.2
TS-240	37	FEMALE	AJMER	RAJASTHAN	EPI_ISL_10067890	AY.102 Delta-like
TS-241	8	MALE	AJMER	RAJASTHAN	EPI_ISL_10067825	AY.43 Delta-like
TS-257	27	MALE	AJMER	RAJASTHAN	EPI_ISL_10067891	B.1.617.2
TS-258	58	MALE	AJMER	RAJASTHAN	EPI_ISL_10067904	B.1.617.2
TS-268	20	MALE	AJMER	RAJASTHAN	EPI_ISL_10067905	AY.44 Delta-like
TS-269	79	MALE	AJMER	RAJASTHAN	EPI_ISL_10067906	AY.45 Delta-like
TS-270	72	FEMALE	AJMER	RAJASTHAN	EPI_ISL_10067804	AY.45 Delta-like
TS-271	43	FEMALE	AJMER	RAJASTHAN	EPI_ISL_10067892	AY.122 Delta-like
TS-272	62	FEMALE	AJMER	RAJASTHAN	EPI_ISL_10067907	AY.102 Delta-like
TS-273	20	FEMALE	AJMER	RAJASTHAN	EPI_ISL_10067908	B.1.617.2
TS-274	19	FEMALE	AJMER	RAJASTHAN	EPI_ISL_10067814	AY.122 Delta-like
TS-276	24	FEMALE	JAIPUR	RAJASTHAN	EPI_ISL_10067815	AY.122 Delta-like
TS-277	52	FEMALE	JAIPUR	RAJASTHAN	EPI_ISL_10067893	AY.102 Delta-like
TS-283	60	MALE	JAIPUR	RAJASTHAN	EPI_ISL_10067909	AY.122 Delta-like
TS-284	58	FEMALE	JAIPUR	RAJASTHAN	EPI_ISL_10067910	AY.122 Delta-like
TS-285	30	FEMALE	JAIPUR	RAJASTHAN	EPI_ISL_10067822	AY.125 Delta-like
TS-288	61	MALE	JAIPUR	RAJASTHAN	EPI_ISL_10067826	AY.3 Delta-like
TS-289	46	MALE	JAIPUR	RAJASTHAN	EPI_ISL_10067817	B.1.617.2
TS-290	32	MALE	JAIPUR	RAJASTHAN	EPI_ISL_10067911	AY.122 Delta-like
TS-1287	22	FEMALE	BIKANER	RAJASTHAN	EPI_ISL_12008637	B.1.617.2
TS-1358	34	MALE	AJMER	RAJASTHAN	EPI_ISL_12008651	B.1.617.2
TS-1368	75	MALE	JAIPUR	RAJASTHAN	EPI_ISL_12008644	B.1.617.2
TS-295	39	MALE	RAJSAMAND	RAJASTHAN	EPI_ISL_10067806	AY.98.1 Delta-like
TS-296	60	FEMALE	JAIPUR	RAJASTHAN	EPI_ISL_10067901	B.1.617.2
TS-297	65	FEMALE	JAIPUR	RAJASTHAN	EPI_ISL_10067894	AY.120 Delta-like
TS-1817	68	MALE	JAIPUR	RAJASTHAN	EPI_ISL_11884237	B.1.617.2
TS-299	6	MALE	JAIPUR	RAJASTHAN	EPI_ISL_10067895	B.1.617.2
TS-300	37	FEMALE	JAIPUR	RAJASTHAN	EPI_ISL_10127728	B.1.617.2
TS-301	66	MALE	JAIPUR	RAJASTHAN	EPI_ISL_10127729	AY.102 Delta-like
TS-302	29	FEMALE	JAIPUR	RAJASTHAN	EPI_ISL_10127730	B.1.617.2
TS-303	47	MALE	JAIPUR	RAJASTHAN	EPI_ISL_10067800	B.1.617.2
TS-304	17	FEMALE	JAIPUR	RAJASTHAN	EPI_ISL_10127731	AY.102 Delta-like
TS-305	78	FEMALE	JAIPUR	RAJASTHAN	EPI_ISL_10127732	AY.44 Delta-like
TS-306	54	FEMALE	JAIPUR	RAJASTHAN	EPI_ISL_10067896	AY.102 Delta-like
TS-307	6	MALE	JAIPUR	RAJASTHAN	EPI_ISL_10067897	AY.102 Delta-like
TS-308	8	FEMALE	JAIPUR	RAJASTHAN	EPI_ISL_10067898	AY.102 Delta-like
TS-309	35	MALE	JAIPUR	RAJASTHAN	EPI_ISL_10067899	AY.102 Delta-like
TS-310	26	FEMALE	JAIPUR	RAJASTHAN	EPI_ISL_10067900	B.1.617.2
TS-311	29	MALE	JAIPUR	RAJASTHAN	EPI_ISL_10127733	B.1.617.2
TS-312	63	MALE	JAIPUR	RAJASTHAN	EPI_ISL_10127734	AY.78 Delta-like
TS-313	32	MALE	JAIPUR	RAJASTHAN	EPI_ISL_10067902	B.1.617.2
TS-314	41	MALE	ALWAR	RAJASTHAN	EPI_ISL_10127735	AY.44 Delta-like
TS-315	66	MALE	JAIPUR	RAJASTHAN	EPI_ISL_10127736	AY.55 Delta-like
TS-316	61	MALE	JAIPUR	RAJASTHAN	EPI_ISL_10127737	B.1.617.2
TS-321	22	MALE	JAIPUR	RAJASTHAN	EPI_ISL_10127738	B.1.617.2
TS-322	42	MALE	JAIPUR	RAJASTHAN	EPI_ISL_10127739	B.1.617.2
TS-327	42	FEMALE	AJMER	RAJASTHAN	EPI_ISL_10127740	B.1.617.2
TS-329	21	MALE	AJMER	RAJASTHAN	EPI_ISL_10127741	B.1.617.2
TS-334	29	FEMALE	AJMER	RAJASTHAN	EPI_ISL_10127742	AY.122 Delta-like
TS-335	58	MALE	AJMER	RAJASTHAN	EPI_ISL_10127743	B.1.617.2
TS-342	36	FEMALE	JAIPUR	RAJASTHAN	EPI_ISL_10127744	AY.102 Delta-like
TS-343	57	FEMALE	JAIPUR	RAJASTHAN	EPI_ISL_10127745	AY.44 Delta-like
TS-350	24	FEMALE	JAIPUR	RAJASTHAN	EPI_ISL_10127746	B.1.617.2
TS-352	43	MALE	UDAIPUR	RAJASTHAN	EPI_ISL_10127747	AY.122 Delta-like
TS-353	15	MALE	UDAIPUR	RAJASTHAN	EPI_ISL_10127748	AY.122 Delta-like
TS-355	49	MALE	UDAIPUR	RAJASTHAN	EPI_ISL_10127749	AY.43 Delta-like
TS-358	75	MALE	UDAIPUR	RAJASTHAN	EPI_ISL_10127750	AY.44 Delta-like
TS-359	48	MALE	UDAIPUR	RAJASTHAN	EPI_ISL_12155785	B.1.617.2 like
TS-365	20	FEMALE	BIKANER	RAJASTHAN	EPI_ISL_10127751	B.1.617.2
TS-366	18	MALE	BIKANER	RAJASTHAN	EPI_ISL_10127752	B.1.617.2
TS-367	39	FEMALE	BIKANER	RAJASTHAN	EPI_ISL_10127753	AY.102 Delta-like
TS-368	36	FEMALE	BIKANER	RAJASTHAN	EPI_ISL_10127754	AY.39 Delta-like
TS-371	42	MALE	BIKANER	RAJASTHAN	EPI_ISL_10127755	AY.44 Delta-like
TS-372	11	MALE	BIKANER	RAJASTHAN	EPI_ISL_10127756	AY.102 Delta-like
TS-373	40	FEMALE	BIKANER	RAJASTHAN	EPI_ISL_10127757	B.1.617.2
TS-374	55	MALE	BIKANER	RAJASTHAN	EPI_ISL_10127758	B.1.617.2
TS-382	21	FEMALE	JAIPUR	RAJASTHAN	EPI_ISL_10127759	AY.102 Delta-like
TS-388	47	MALE	JAIPUR	RAJASTHAN	EPI_ISL_10127760	AY.102 Delta-like
TS-389	12	MALE	JAIPUR	RAJASTHAN	EPI_ISL_10127761	AY.120 Delta-like
TS-390	35	FEMALE	JAIPUR	RAJASTHAN	EPI_ISL_10127763	AY.120 Delta-like
TS-391	29	MALE	JAIPUR	RAJASTHAN	EPI_ISL_10127764	AY.102 Delta-like
TS-392	77	FEMALE	JAIPUR	RAJASTHAN	EPI_ISL_10127765	AY.44 Delta-like
TS-393	79	FEMALE	JAIPUR	RAJASTHAN	EPI_ISL_11886629	B.1.617.2
TS-394	50	FEMALE	NAGAUR	RAJASTHAN	EPI_ISL_11886630	B.1.617.2
TS-395	61	MALE	NAGAUR	RAJASTHAN	EPI_ISL_11886632	B.1.617.2
TS-396	40	FEMALE	NAGAUR	RAJASTHAN	EPI_ISL_11886631	B.1.617.2 like
TS-397	37	MALE	NAGAUR	RAJASTHAN	EPI_ISL_10127766	AY.102 Delta-like
TS-398	61	MALE	NAGAUR	RAJASTHAN	EPI_ISL_10127767	B.1.617.2
TS-401	23	FEMALE	ALWAR	RAJASTHAN	EPI_ISL_10127768	B.1.617.2
TS-402	18	MALE	PALI	RAJASTHAN	EPI_ISL_10127769	B.1.617.2
TS-403	34	MALE	JAIPUR	RAJASTHAN	EPI_ISL_10127770	AY.98.1 Delta-like
TS-404	46	MALE	JAIPUR	RAJASTHAN	EPI_ISL_10127771	AY.102 Delta-like
TS-405	37	FEMALE	JAIPUR	RAJASTHAN	EPI_ISL_10127772	B.1.617.2
TS-406	32	FEMALE	JAIPUR	RAJASTHAN	EPI_ISL_10127773	B.1.617.2
TS-409	68	FEMALE	JAIPUR	RAJASTHAN	EPI_ISL_11886634	B.1.617.2
TS-1897	32	MALE	JAIPUR	RAJASTHAN	EPI_ISL_11884264	B.1.617.2
TS-413	69	MALE	JAIPUR	RAJASTHAN	EPI_ISL_10127774	AY.199 Delta-like
TS-414	43	MALE	JAIPUR	RAJASTHAN	EPI_ISL_10127775	AY.120 Delta-like
TS-415	42	MALE	JAIPUR	RAJASTHAN	EPI_ISL_10127776	AY.102 Delta-like
TS-416	16	MALE	JAIPUR	RAJASTHAN	EPI_ISL_10127777	AY.102 Delta-like
TS-421	79	FEMALE	JAIPUR	RAJASTHAN	EPI_ISL_10127778	B.1.617.2
TS-422	64	MALE	JAIPUR	RAJASTHAN	EPI_ISL_10127779	B.1.617.2
TS-423	25	FEMALE	JAIPUR	RAJASTHAN	EPI_ISL_11886635	B.1.617.2
TS-424	6	MALE	JAIPUR	RAJASTHAN	EPI_ISL_11886636	B.1.617.2 like
TS-425	31	FEMALE	BUNDI	RAJASTHAN	EPI_ISL_11886558	B.1.617.2
TS-427	35	MALE	BUNDI	RAJASTHAN	EPI_ISL_11886559	B.1.617.2 like
TS-431	70	FEMALE	BUNDI	RAJASTHAN	EPI_ISL_10127780	B.1.617.2
TS-435	34	MALE	BUNDI	RAJASTHAN	EPI_ISL_11886560	B.1.617.2 like
TS-438	28	MALE	BUNDI	RAJASTHAN	EPI_ISL_11886561	B.1.617.2
TS-439	29	MALE	BUNDI	RAJASTHAN	EPI_ISL_10127781	AY.122 Delta-like
TS-440	37	FEMALE	BUNDI	RAJASTHAN	EPI_ISL_10127782	AY.122 Delta-like
TS-441	71	MALE	BUNDI	RAJASTHAN	EPI_ISL_10127783	B.1.617.2
TS-442	51	MALE	BUNDI	RAJASTHAN	Awaited	No VOC
TS-460	44	MALE	KOTA	RAJASTHAN	EPI_ISL_11886614	B.1.617.2 like
TS-464	54	FEMALE	DUNGARPUR	RAJASTHAN	EPI_ISL_11886563	B.1.617.2
TS-465	32	MALE	JAIPUR	RAJASTHAN	EPI_ISL_11886603	B.1.617.2 like
TS-466	12	MALE	JAIPUR	RAJASTHAN	EPI_ISL_11886628	B.1.617.2
TS-473	43	FEMALE	JODHPUR	RAJASTHAN	EPI_ISL_11886564	B.1.617.2
TS-475	62	MALE	JODHPUR	RAJASTHAN	EPI_ISL_11886565	B.1.617.2 like
TS-476	28	MALE	JODHPUR	RAJASTHAN	EPI_ISL_11886566	B.1.617.2 like
TS-477	31	MALE	JODHPUR	RAJASTHAN	EPI_ISL_11886567	B.1.617.2
TS-478	58	MALE	JODHPUR	RAJASTHAN	EPI_ISL_11886568	B.1.617.2 like
TS-479	46	MALE	JODHPUR	RAJASTHAN	EPI_ISL_12008696	B.1.617.2 like
TS-482	57	FEMALE	JODHPUR	RAJASTHAN	EPI_ISL_11886569	B.1.617.2 like
TS-483	74	MALE	JAIPUR	RAJASTHAN	EPI_ISL_11886570	B.1.617.2 like
TS-484	37	MALE	JAIPUR	RAJASTHAN	EPI_ISL_11886571	B.1.617.2 like
TS-485	30	FEMALE	NAGAUR	RAJASTHAN	EPI_ISL_11886606	B.1.617.2 like
TS-486	29	MALE	ALWAR	RAJASTHAN	EPI_ISL_11886572	B.1.617.2
TS-487	34	MALE	ALWAR	RAJASTHAN	EPI_ISL_11886573	B.1.617.2 like
TS-488	63	FEMALE	ALWAR	RAJASTHAN	EPI_ISL_11886574	B.1.617.2
TS-489	64	MALE	ALWAR	RAJASTHAN	EPI_ISL_11886607	B.1.617.2
TS-490	28	MALE	ALWAR	RAJASTHAN	EPI_ISL_11886609	B.1.617.2
TS-491	27	FEMALE	JAIPUR	RAJASTHAN	EPI_ISL_11886610	B.1.617.2
TS-492	69	MALE	AJMER	RAJASTHAN	EPI_ISL_11886575	B.1.617.2 like
TS-493	24	FEMALE	AJMER	RAJASTHAN	EPI_ISL_11886611	B.1.617.2 like
TS-496	37	FEMALE	AJMER	RAJASTHAN	EPI_ISL_11886612	B.1.617.2
TS-498	69	MALE	AJMER	RAJASTHAN	EPI_ISL_11886613	B.1.617.2
TS-503	31	FEMALE	AJMER	RAJASTHAN	EPI_ISL_11886615	B.1.617.2 like
TS-505	50	FEMALE	BIKANER	RAJASTHAN	EPI_ISL_11886616	B.1.617.2 like
TS-506	29	MALE	BIKANER	RAJASTHAN	EPI_ISL_11886617	B.1.617.2
TS-507	29	MALE	BIKANER	RAJASTHAN	EPI_ISL_11886608	B.1.617.2 like
TS-508	14	MALE	BIKANER	RAJASTHAN	EPI_ISL_11886618	B.1.617.2 like
TS-509	42	MALE	BIKANER	RAJASTHAN	EPI_ISL_11886619	B.1.617.2 like
TS-510	28	MALE	BIKANER	RAJASTHAN	EPI_ISL_11886620	B.1.617.2 like
TS-511	20	FEMALE	BIKANER	RAJASTHAN	EPI_ISL_11886621	B.1.617.2 like
TS-512	62	FEMALE	BIKANER	RAJASTHAN	EPI_ISL_11886622	B.1.617.2 like
TS-513	28	MALE	BIKANER	RAJASTHAN	EPI_ISL_11886623	B.1.617.2
TS-514	57	MALE	BIKANER	RAJASTHAN	EPI_ISL_11886624	B.1.617.2 like
TS-515	61	MALE	BIKANER	RAJASTHAN	EPI_ISL_11886625	B.1.617.2 like
TS-516	25	MALE	BIKANER	RAJASTHAN	EPI_ISL_11886626	B.1.617.2 like
TS-518	57	FEMALE	BIKANER	RAJASTHAN	EPI_ISL_12008697	B.1.617.2
TS-523	35	MALE	JAIPUR	RAJASTHAN	EPI_ISL_11886576	B.1.617.2 like
TS-1560	58	MALE	UDAIPUR	RAJASTHAN	EPI_ISL_11884290	B.1.617.2 like
TS-526	38	MALE	SHRI GANGANAGAR	RAJASTHAN	EPI_ISL_11886577	B.1.617.2 like
TS-527	27	FEMALE	SHRI GANGANAGAR	RAJASTHAN	EPI_ISL_11886578	B.1.617.2 like
TS-528	15	FEMALE	JAIPUR	RAJASTHAN	EPI_ISL_11886582	B.1.617.2 like
TS-529	46	FEMALE	JAIPUR	RAJASTHAN	EPI_ISL_11886583	B.1.617.2 like
TS-530	13	MALE	JAIPUR	RAJASTHAN	EPI_ISL_11886587	B.1.617.2 like
TS-531	61	MALE	JAIPUR	RAJASTHAN	EPI_ISL_11886597	B.1.617.2 like
TS-532	34	MALE	JAIPUR	RAJASTHAN	EPI_ISL_12157238	B.1.617.2 like
TS-533	34	MALE	JAIPUR	RAJASTHAN	EPI_ISL_11886598	B.1.617.2 like
TS-534	34	MALE	JAIPUR	RAJASTHAN	EPI_ISL_11886599	B.1.617.2 like
TS-535	26	MALE	JAIPUR	RAJASTHAN	EPI_ISL_11886589	B.1.617.2
TS-536	53	FEMALE	JAIPUR	RAJASTHAN	EPI_ISL_11886584	B.1.617.2
TS-537	46	MALE	JAIPUR	RAJASTHAN	EPI_ISL_11886590	B.1.617.2 like
TS-538	26	MALE	JAIPUR	RAJASTHAN	EPI_ISL_11886595	B.1.617.2
TS-539	15	MALE	JAIPUR	RAJASTHAN	EPI_ISL_12157239	B.1.617.2 like
TS-540	47	MALE	JAIPUR	RAJASTHAN	EPI_ISL_11886588	B.1.617.2
TS-541	8	FEMALE	JAIPUR	RAJASTHAN	EPI_ISL_11886585	B.1.617.2
TS-542	83	MALE	JAIPUR	RAJASTHAN	EPI_ISL_12157240	B.1.617.2 like
TS-545	65	MALE	BARMER	RAJASTHAN	EPI_ISL_11886591	B.1.617.2 like
TS-546	50	MALE	BARMER	RAJASTHAN	EPI_ISL_11886600	B.1.617.2 like
TS-547	58	MALE	BARMER	RAJASTHAN	EPI_ISL_12157241	B.1.617.2 like
TS-548	38	FEMALE	BARMER	RAJASTHAN	EPI_ISL_11886601	B.1.617.2 like
TS-549	41	MALE	BARMER	RAJASTHAN	EPI_ISL_11886596	B.1.617.2
TS-550	39	FEMALE	BARMER	RAJASTHAN	EPI_ISL_11886592	B.1.617.2
TS-551	21	FEMALE	BARMER	RAJASTHAN	EPI_ISL_12157242	B.1.617.2
TS-552	32	MALE	BARMER	RAJASTHAN	EPI_ISL_12157243	B.1.617.2 like
TS-553	26	MALE	BARMER	RAJASTHAN	EPI_ISL_11886593	B.1.617.2
TS-554	28	MALE	BARMER	RAJASTHAN	EPI_ISL_11886581	B.1.617.2 like
TS-555	29	FEMALE	BARMER	RAJASTHAN	EPI_ISL_12157244	B.1.617.2
TS-556	42	MALE	BARMER	RAJASTHAN	EPI_ISL_11886594	B.1.617.2 like
TS-558	34	FEMALE	BARMER	RAJASTHAN	EPI_ISL_11886580	B.1.617.2 like
TS-560	53	MALE	BARMER	RAJASTHAN	EPI_ISL_12157245	B.1.617.2 like
TS-561	28	MALE	BARMER	RAJASTHAN	EPI_ISL_12008669	B.1.617.2 like
TS-562	39	MALE	BARMER	RAJASTHAN	EPI_ISL_12157246	B.1.617.2
TS-564	15	FEMALE	BARMER	RAJASTHAN	EPI_ISL_12157247	B.1.617.2 like
TS-566	22	MALE	BARMER	RAJASTHAN	EPI_ISL_12157248	B.1.617.2 like
TS-568	68	MALE	BARMER	RAJASTHAN	EPI_ISL_11886586	B.1.617.2
TS-569	62	FEMALE	BARMER	RAJASTHAN	EPI_ISL_12157249	B.1.617.2
TS-570	37	MALE	BARMER	RAJASTHAN	EPI_ISL_11886602	B.1.617.2 like
TS-571	17	MALE	JAIPUR	RAJASTHAN	EPI_ISL_12008660	B.1.617.2 like
TS-572	39	FEMALE	JAIPUR	RAJASTHAN	EPI_ISL_12008661	B.1.617.2
TS-573	70	MALE	JAIPUR	RAJASTHAN	EPI_ISL_12008662	B.1.617.2 like
TS-574	40	MALE	JAIPUR	RAJASTHAN	EPI_ISL_12008663	B.1.617.2 like
TS-575	5	FEMALE	JAIPUR	RAJASTHAN	EPI_ISL_12008664	B.1.617.2
TS-576	30	FEMALE	JAIPUR	RAJASTHAN	EPI_ISL_12008665	B.1.617.2 like
TS-577	16	MALE	JAIPUR	RAJASTHAN	EPI_ISL_12008666	B.1.617.2 like
TS-578	67	FEMALE	JAIPUR	RAJASTHAN	EPI_ISL_12008667	B.1.617.2 like
TS-579	32	FEMALE	JAIPUR	RAJASTHAN	EPI_ISL_12008668	B.1.617.2 like
TS-584	16	FEMALE	JAIPUR	RAJASTHAN	EPI_ISL_12008671	B.1.617.2 like
TS-585	23	FEMALE	ALWAR	RAJASTHAN	EPI_ISL_12008672	B.1.617.2
TS-586	48	MALE	ALWAR	RAJASTHAN	EPI_ISL_12008673	B.1.617.2
TS-587	46	MALE	JAIPUR	RAJASTHAN	EPI_ISL_12008674	B.1.617.2 like
TS-589	26	MALE	JAIPUR	RAJASTHAN	EPI_ISL_12008675	B.1.617.2 like
TS-590	68	MALE	JAIPUR	RAJASTHAN	EPI_ISL_12008676	B.1.617.2 like
TS-591	38	FEMALE	JAIPUR	RAJASTHAN	EPI_ISL_12008680	B.1.617.2 like
TS-1564	23	FEMALE	UDAIPUR	RAJASTHAN	EPI_ISL_11884292	B.1.617.2 like
TS-593	25	MALE	DUNGARPUR	RAJASTHAN	EPI_ISL_12008681	B.1.617.2 like
TS-594	15	MALE	JAIPUR	RAJASTHAN	EPI_ISL_12008682	B.1.617.2
TS-599	47	MALE	JAIPUR	RAJASTHAN	EPI_ISL_12008684	B.1.617.2 like
TS-600	62	MALE	JAIPUR	RAJASTHAN	EPI_ISL_12008685	B.1.617.2 like
TS-604	29	MALE	SIKAR	RAJASTHAN	EPI_ISL_12008688	B.1.617.2 like
TS-605	52	MALE	JAIPUR	RAJASTHAN	EPI_ISL_11885459	B.1.617.2 like
TS-620	29	MALE	NAGAUR	RAJASTHAN	EPI_ISL_11885460	B.1.617.2
TS-621	62	FEMALE	NAGAUR	RAJASTHAN	EPI_ISL_12155787	B.1.617.2 like
TS-622	54	FEMALE	JAIPUR	RAJASTHAN	EPI_ISL_12008698	B.1.617.2 like
TS-1563	15	FEMALE	UDAIPUR	RAJASTHAN	EPI_ISL_11884291	B.1.617.2 like
TS-624	30	FEMALE	JAIPUR	RAJASTHAN	EPI_ISL_11885461	B.1.617.2 like
TS-625	12	MALE	JAIPUR	RAJASTHAN	EPI_ISL_11885462	B.1.617.2 like
TS-627	38	FEMALE	JAIPUR	RAJASTHAN	EPI_ISL_12008657	B.1.617.2 like
TS-628	47	MALE	JAIPUR	RAJASTHAN	EPI_ISL_12008702	B.1.617.2 like
TS-629	46	MALE	JAIPUR	RAJASTHAN	EPI_ISL_12008703	B.1.617.2 like
TS-630	67	MALE	JAIPUR	RAJASTHAN	EPI_ISL_12008699	B.1.617.2 like
TS-631	58	FEMALE	JAIPUR	RAJASTHAN	EPI_ISL_12008658	B.1.617.2 like
TS-632	62	FEMALE	JAIPUR	RAJASTHAN	EPI_ISL_12155800	B.1.617.2 like
TS-633	36	MALE	JAIPUR	RAJASTHAN	EPI_ISL_12008655	B.1.617.2 like
TS-634	58	FEMALE	JAIPUR	RAJASTHAN	EPI_ISL_12008700	B.1.617.2 like
TS-635	62	FEMALE	JAIPUR	RAJASTHAN	EPI_ISL_11885463	B.1.617.2 like
TS-636	36	MALE	JAIPUR	RAJASTHAN	EPI_ISL_12008704	B.1.617.2 like
TS-637	33	FEMALE	JAIPUR	RAJASTHAN	EPI_ISL_12155799	B.1.617.2 like
TS-638	34	FEMALE	JAIPUR	RAJASTHAN	EPI_ISL_12008709	B.1.617.2 like
TS-639	26	MALE	JAIPUR	RAJASTHAN	EPI_ISL_12008706	B.1.617.2 like
TS-640	16	MALE	JAIPUR	RAJASTHAN	EPI_ISL_11885464	B.1.617.2 like
TS-641	29	MALE	SIKAR	RAJASTHAN	EPI_ISL_12155786	B.1.617.2 like
TS-645	23	FEMALE	JAIPUR	RAJASTHAN	EPI_ISL_12008701	B.1.617.2 like
TS-646	40	FEMALE	JAIPUR	RAJASTHAN	EPI_ISL_12008713	B.1.617.2
TS-647	39	MALE	JAIPUR	RAJASTHAN	EPI_ISL_12008677	B.1.617.2 like
TS-651	71	MALE	JAIPUR	RAJASTHAN	EPI_ISL_12157250	B.1.617.2 like
TS-652	68	FEMALE	JAIPUR	RAJASTHAN	EPI_ISL_12157251	B.1.617.2 like
TS-653	47	MALE	JAIPUR	RAJASTHAN	EPI_ISL_12157252	B.1.617.2 like
TS-654	42	FEMALE	JAIPUR	RAJASTHAN	EPI_ISL_12157253	B.1.617.2 like
TS-655	13	MALE	JAIPUR	RAJASTHAN	EPI_ISL_12157254	B.1.617.2 like
TS-657	28	MALE	JAIPUR	RAJASTHAN	EPI_ISL_12157255	B.1.617.2
TS-659	13	MALE	JAIPUR	RAJASTHAN	EPI_ISL_12157256	B.1.617.2 like
TS-660	36	MALE	JAIPUR	RAJASTHAN	EPI_ISL_12157257	B.1.617.2 like
TS-661	38	FEMALE	JAIPUR	RAJASTHAN	EPI_ISL_12157258	B.1.617.2 like
TS-662	9	FEMALE	JAIPUR	RAJASTHAN	EPI_ISL_12157259	B.1.617.2 like
TS-663	14	FEMALE	JAIPUR	RAJASTHAN	EPI_ISL_12157260	B.1.617.2 like
TS-665	50	FEMALE	JAIPUR	RAJASTHAN	EPI_ISL_11885455	B.1.617.2 like
TS-666	38	FEMALE	JAIPUR	RAJASTHAN	EPI_ISL_12155797	B.1.617.2 like
TS-667	43	FEMALE	JAIPUR	RAJASTHAN	EPI_ISL_12008710	B.1.617.2 like
TS-668	63	MALE	JAIPUR	RAJASTHAN	EPI_ISL_12155798	B.1.617.2 like
TS-669	11	MALE	JAIPUR	RAJASTHAN	EPI_ISL_11885456	B.1.617.2 like
TS-671	32	MALE	JODHPUR	RAJASTHAN	EPI_ISL_11885457	B.1.617.2
TS-672	31	MALE	JODHPUR	RAJASTHAN	EPI_ISL_12008711	B.1.617.2
TS-673	61	FEMALE	JODHPUR	RAJASTHAN	EPI_ISL_11885458	B.1.617.2
TS-674	8	MALE	JODHPUR	RAJASTHAN	EPI_ISL_12008712	B.1.617.2 like
TS-675	41	MALE	JODHPUR	RAJASTHAN	EPI_ISL_12008679	B.1.617.2 like
TS-676	17	FEMALE	ALWAR	RAJASTHAN	EPI_ISL_12008707	B.1.617.2 like
TS-677	40	FEMALE	ALWAR	RAJASTHAN	EPI_ISL_12008708	B.1.617.2 like
TS-678	41	MALE	JAISALMER	RAJASTHAN	EPI_ISL_12155791	B.1.617.2 like
TS-679	32	MALE	JAISALMER	RAJASTHAN	EPI_ISL_12008656	B.1.617.2 like
TS-680	34	FEMALE	AJMER	RAJASTHAN	EPI_ISL_12008714	B.1.617.2
TS-682	73	FEMALE	AJMER	RAJASTHAN	EPI_ISL_12008715	B.1.617.2
TS-683	40	MALE	AJMER	RAJASTHAN	EPI_ISL_12008716	B.1.617.2 like
TS-684	25	MALE	AJMER	RAJASTHAN	EPI_ISL_12008717	B.1.617.2 like
TS-690	70	FEMALE	AJMER	RAJASTHAN	EPI_ISL_12008722	B.1.617.2
TS-691	40	FEMALE	AJMER	RAJASTHAN	EPI_ISL_12008723	B.1.617.2
TS-692	13	FEMALE	AJMER	RAJASTHAN	EPI_ISL_12008724	B.1.617.2 like
TS-693	26	MALE	AJMER	RAJASTHAN	EPI_ISL_12008725	B.1.617.2
TS-694	37	MALE	AJMER	RAJASTHAN	EPI_ISL_12008726	B.1.617.2
TS-695	19	FEMALE	AJMER	RAJASTHAN	EPI_ISL_12008727	B.1.617.2 like
TS-696	35	FEMALE	UDAIPUR	RAJASTHAN	EPI_ISL_12008728	B.1.617.2 like
TS-700	27	FEMALE	UDAIPUR	RAJASTHAN	EPI_ISL_12008729	B.1.617.2
TS-702	29	FEMALE	UDAIPUR	RAJASTHAN	EPI_ISL_12008730	B.1.617.2 like
TS-703	59	MALE	UDAIPUR	RAJASTHAN	EPI_ISL_12008731	B.1.617.2
TS-705	30	FEMALE	UDAIPUR	RAJASTHAN	EPI_ISL_12008732	B.1.617.2 like
TS-706	12	MALE	UDAIPUR	RAJASTHAN	EPI_ISL_12008733	B.1.617.2
TS-707	65	FEMALE	UDAIPUR	RAJASTHAN	EPI_ISL_12008734	B.1.617.2
TS-708	4	FEMALE	UDAIPUR	RAJASTHAN	EPI_ISL_12155776	B.1.617.2 like
TS-709	30	FEMALE	UDAIPUR	RAJASTHAN	EPI_ISL_12155777	B.1.617.2 like
TS-710	63	MALE	UDAIPUR	RAJASTHAN	EPI_ISL_12155778	B.1.617.2 like
TS-711	32	FEMALE	UDAIPUR	RAJASTHAN	EPI_ISL_12155779	B.1.617.2 like
TS-712	64	FEMALE	UDAIPUR	RAJASTHAN	EPI_ISL_12155780	B.1.617.2 like
TS-713	70	MALE	UDAIPUR	RAJASTHAN	EPI_ISL_11886435	B.1.617.2
TS-714	65	FEMALE	UDAIPUR	RAJASTHAN	EPI_ISL_12155781	B.1.617.2 like
TS-715	57	FEMALE	UDAIPUR	RAJASTHAN	EPI_ISL_12155782	B.1.617.2 like
TS-716	54	MALE	UDAIPUR	RAJASTHAN	EPI_ISL_12155783	B.1.617.2 like
TS-717	54	FEMALE	UDAIPUR	RAJASTHAN	EPI_ISL_12155784	B.1.617.2 like
TS-718	33	MALE	ALWAR	RAJASTHAN	EPI_ISL_12155855	B.1.617.2 like
TS-719	45	FEMALE	ALWAR	RAJASTHAN	EPI_ISL_12155856	B.1.617.2 like
TS-720	39	MALE	JAIPUR	RAJASTHAN	EPI_ISL_12155792	B.1.617.2 like
TS-721	64	FEMALE	JAIPUR	RAJASTHAN	EPI_ISL_12155793	B.1.617.2 like
TS-722	48	FEMALE	JAIPUR	RAJASTHAN	EPI_ISL_12155794	B.1.617.2 like
TS-723	28	FEMALE	JAIPUR	RAJASTHAN	EPI_ISL_12155795	B.1.617.2 like
TS-724	26	FEMALE	JAIPUR	RAJASTHAN	EPI_ISL_12155796	B.1.617.2 like
TS-725	23	FEMALE	JAIPUR	RAJASTHAN	EPI_ISL_12155801	B.1.617.2 like
TS-726	37	MALE	JAIPUR	RAJASTHAN	EPI_ISL_12155802	B.1.617.2 like
TS-727	18	MALE	JAIPUR	RAJASTHAN	EPI_ISL_12155803	B.1.617.2 like
TS-729	15	FEMALE	JAIPUR	RAJASTHAN	EPI_ISL_12155809	B.1.617.2 like
TS-730	21	MALE	JAIPUR	RAJASTHAN	EPI_ISL_12155830	B.1.617.2 like
TS-731	36	MALE	JAIPUR	RAJASTHAN	EPI_ISL_12155804	B.1.617.2 like
TS-732	32	FEMALE	JAIPUR	RAJASTHAN	EPI_ISL_12155805	B.1.617.2 like
TS-734	65	FEMALE	HANUMANGARH	RAJASTHAN	EPI_ISL_12155840	B.1.617.2 like
TS-735	20	MALE	HANUMANGARH	RAJASTHAN	EPI_ISL_12155835	B.1.617.2
TS-736	10	MALE	HANUMANGARH	RAJASTHAN	EPI_ISL_12155836	B.1.617.2
TS-739	16	FEMALE	HANUMANGARH	RAJASTHAN	EPI_ISL_12155837	B.1.617.2
TS-740	16	MALE	HANUMANGARH	RAJASTHAN	EPI_ISL_12155832	B.1.617.2
TS-741	45	FEMALE	HANUMANGARH	RAJASTHAN	EPI_ISL_12155833	B.1.617.2
TS-742	14	FEMALE	HANUMANGARH	RAJASTHAN	EPI_ISL_12155838	B.1.617.2
TS-743	12	MALE	HANUMANGARH	RAJASTHAN	EPI_ISL_12155839	B.1.617.2
TS-744	13	FEMALE	HANUMANGARH	RAJASTHAN	EPI_ISL_12155834	B.1.617.2
TS-745	12	FEMALE	HANUMANGARH	RAJASTHAN	EPI_ISL_12155841	B.1.617.2 like
TS-748	66	MALE	JAIPUR	RAJASTHAN	EPI_ISL_12155812	B.1.617.2 like
TS-749	62	FEMALE	JAIPUR	RAJASTHAN	EPI_ISL_12155811	B.1.617.2 like
TS-751	32	MALE	JAIPUR	RAJASTHAN	EPI_ISL_12155806	B.1.617.2 like
TS-752	31	MALE	JAIPUR	RAJASTHAN	EPI_ISL_12155810	B.1.617.2 like
TS-753	59	MALE	DUNGARPUR	RAJASTHAN	EPI_ISL_12155842	B.1.617.2 like
TS-754	49	MALE	DUNGARPUR	RAJASTHAN	EPI_ISL_12155844	B.1.617.2 like
TS-755	16	MALE	DUNGARPUR	RAJASTHAN	EPI_ISL_12155843	B.1.617.2 like
TS-757	10.11	MALE	JAIPUR	RAJASTHAN	EPI_ISL_12155807	B.1.617.2 like
TS-759	65	FEMALE	JAIPUR	RAJASTHAN	EPI_ISL_11886426	B.1.617.2 like
TS-761	69.5	MALE	JAIPUR	RAJASTHAN	EPI_ISL_11886425	B.1.617.2 like
TS-762	62	FEMALE	BHILWARA	RAJASTHAN	EPI_ISL_12155849	B.1.617.2
TS-763	6	FEMALE	BHILWARA	RAJASTHAN	EPI_ISL_12155850	B.1.617.2
TS-764	16	FEMALE	JAIPUR	RAJASTHAN	EPI_ISL_12155808	B.1.617.2 like
TS-766	18	MALE	JHUNJHUNU	RAJASTHAN	EPI_ISL_12155789	B.1.617.2
TS-767	24	FEMALE	JHUNJHUNU	RAJASTHAN	EPI_ISL_12155790	B.1.617.2
TS-769	34	MALE	BHARATPUR	RAJASTHAN	EPI_ISL_12155851	B.1.617.2
TS-770	38	MALE	BHARATPUR	RAJASTHAN	EPI_ISL_12155852	B.1.617.2
TS-771	70	MALE	BHARATPUR	RAJASTHAN	EPI_ISL_12155853	B.1.617.2
TS-772	66	FEMALE	BHARATPUR	RAJASTHAN	EPI_ISL_12155854	B.1.617.2
TS-774	30	MALE	ALWAR	RAJASTHAN	EPI_ISL_12155857	B.1.617.2 like
TS-786	71	MALE	JAIPUR	RAJASTHAN	EPI_ISL_12155813	B.1.617.2 like
TS-787	42	FEMALE	JAIPUR	RAJASTHAN	EPI_ISL_12155814	B.1.617.2 like
TS-788	42	FEMALE	JAIPUR	RAJASTHAN	EPI_ISL_12155815	B.1.617.2 like
TS-789	47	MALE	JAIPUR	RAJASTHAN	EPI_ISL_12155816	B.1.617.2 like
TS-790	15	MALE	JAIPUR	RAJASTHAN	EPI_ISL_12155817	B.1.617.2 like
TS-791	15	MALE	JAIPUR	RAJASTHAN	EPI_ISL_12155818	B.1.617.2 like
TS-792	47	MALE	JAIPUR	RAJASTHAN	EPI_ISL_12155819	B.1.617.2 like
TS-802	72	MALE	BIKANER	RAJASTHAN	EPI_ISL_12155845	B.1.617.2 like
TS-803	75	MALE	BIKANER	RAJASTHAN	EPI_ISL_12155846	B.1.617.2 like
TS-804	45	MALE	BIKANER	RAJASTHAN	EPI_ISL_12155847	B.1.617.2 like
TS-805	35	MALE	BIKANER	RAJASTHAN	EPI_ISL_12155848	B.1.617.2 like
TS-807	59	FEMALE	JAIPUR	RAJASTHAN	EPI_ISL_12155820	B.1.617.2 like
TS-808	88	FEMALE	JAIPUR	RAJASTHAN	EPI_ISL_11885466	B.1.617.2 like
TS-809	81	MALE	JAIPUR	RAJASTHAN	EPI_ISL_11885467	B.1.617.2 like
TS-812	12	MALE	JAIPUR	RAJASTHAN	EPI_ISL_12155821	B.1.617.2 like
TS-813	63	MALE	JAIPUR	RAJASTHAN	EPI_ISL_12155822	B.1.617.2 like
TS-814	13	MALE	JAIPUR	RAJASTHAN	EPI_ISL_12155823	B.1.617.2 like
TS-815	14	MALE	JAIPUR	RAJASTHAN	EPI_ISL_12155824	B.1.617.2 like
TS-816	16	FEMALE	JAIPUR	RAJASTHAN	EPI_ISL_12155825	B.1.617.2 like
TS-817	17	MALE	JAIPUR	RAJASTHAN	EPI_ISL_12155826	B.1.617.2 like
TS-818	41	MALE	JODHPUR	RAJASTHAN	EPI_ISL_12155788	B.1.617.2 like
TS-819	63	MALE	JAIPUR	RAJASTHAN	EPI_ISL_12155827	B.1.617.2 like
TS-820	60	FEMALE	JAIPUR	RAJASTHAN	EPI_ISL_12155828	B.1.617.2
TS-821	55	MALE	JAIPUR	RAJASTHAN	EPI_ISL_12155829	B.1.617.2 like
TS-824	64	MALE	JAIPUR	RAJASTHAN	EPI_ISL_12155831	B.1.617.2 like
TS-825	16	FEMALE	JAIPUR	RAJASTHAN	EPI_ISL_11885454	B.1.617.2 like
TS-1565	29	MALE	UDAIPUR	RAJASTHAN	EPI_ISL_11884293	B.1.617.2 like
TS-1567	30	MALE	UDAIPUR	RAJASTHAN	EPI_ISL_11884294	B.1.617.2 like
TS-1568	40	FEMALE	UDAIPUR	RAJASTHAN	EPI_ISL_11884295	B.1.617.2 like
TS-1571	63	MALE	UDAIPUR	RAJASTHAN	EPI_ISL_11884296	B.1.617.2 like
TS-1584	18	MALE	JAIPUR	RAJASTHAN	EPI_ISL_11884300	B.1.617.2 like
TS-1727	50	FEMALE	JAIPUR	RAJASTHAN	EPI_ISL_11884302	B.1.617.2 like
TS-1728	33	FEMALE	JAIPUR	RAJASTHAN	EPI_ISL_11884303	B.1.617.2 like
TS-835	34	MALE	JAIPUR	RAJASTHAN	EPI_ISL_11885903	B.1.617.2 like
TS-1729	65	MALE	JAIPUR	RAJASTHAN	EPI_ISL_11884287	B.1.617.2 like
TS-1730	58	MALE	JAIPUR	RAJASTHAN	EPI_ISL_11884288	B.1.617.2 like
TS-1802	21	MALE	BHILWARA	RAJASTHAN	EPI_ISL_11884304	B.1.617.2 like
TS-1998	61	FEMALE	JAIPUR	RAJASTHAN	EPI_ISL_11884077	A4.106
TS-2004	42	MALE	KOTA	RAJASTHAN	EPI_ISL_11884049	B.1.617.2 like
TS-841	63	FEMALE	JAIPUR	RAJASTHAN	EPI_ISL_12157261	B.1.617.2 like
TS-844	28	MALE	JAIPUR	RAJASTHAN	EPI_ISL_11885465	B.1.617.2 like
TS-845	67	FEMALE	JAIPUR	RAJASTHAN	EPI_ISL_11885901	B.1.617.2
TS-846	74	MALE	JAIPUR	RAJASTHAN	EPI_ISL_11885893	B.1.617.2 like
TS-848	80	FEMALE	RAJSAMAND	RAJASTHAN	EPI_ISL_11885894	B.1.617.2 like
TS-849	42	MALE	JAIPUR	RAJASTHAN	EPI_ISL_11885895	B.1.617.2
TS-852	41	MALE	HANUMANGARH	RAJASTHAN	EPI_ISL_11885888	B.1.617.2 like
TS-853	43	MALE	HANUMANGARH	RAJASTHAN	EPI_ISL_11885889	B.1.617.2
TS-854	38	FEMALE	HANUMANGARH	RAJASTHAN	EPI_ISL_11885890	B.1.617.2 like
TS-855	42	MALE	HANUMANGARH	RAJASTHAN	EPI_ISL_11885886	B.1.617.2 like
TS-856	18	MALE	HANUMANGARH	RAJASTHAN	EPI_ISL_11885899	B.1.617.2 like
TS-858	80	MALE	HANUMANGARH	RAJASTHAN	EPI_ISL_11885904	B.1.617.2 like
TS-859	75	FEMALE	HANUMANGARH	RAJASTHAN	EPI_ISL_11885897	B.1.617.2 like
TS-860	32	FEMALE	HANUMANGARH	RAJASTHAN	EPI_ISL_11885898	B.1.617.2
TS-861	48	MALE	HANUMANGARH	RAJASTHAN	EPI_ISL_12157262	B.1.617.2 like
TS-862	87	FEMALE	HANUMANGARH	RAJASTHAN	EPI_ISL_11885902	B.1.617.2
TS-863	37	FEMALE	HANUMANGARH	RAJASTHAN	EPI_ISL_11885891	B.1.617.2 like
TS-864	23	FEMALE	ALWAR	RAJASTHAN	EPI_ISL_11885900	B.1.617.2
TS-865	29	MALE	ALWAR	RAJASTHAN	EPI_ISL_11885887	B.1.617.2
TS-866	66	FEMALE	ALWAR	RAJASTHAN	EPI_ISL_11885892	B.1.617.2
TS-867	41	MALE	SIKAR	RAJASTHAN	EPI_ISL_11885896	B.1.617.2
TS-873	38	MALE	AJMER	RAJASTHAN	EPI_ISL_12157264	B.1.617.2 like
TS-874	45	FEMALE	AJMER	RAJASTHAN	EPI_ISL_12157265	B.1.617.2
TS-876	14	FEMALE	AJMER	RAJASTHAN	EPI_ISL_12157266	B.1.617.2 like
TS-877	6	MALE	AJMER	RAJASTHAN	EPI_ISL_12157267	B.1.617.2 like
TS-878	50	MALE	AJMER	RAJASTHAN	EPI_ISL_12157268	B.1.617.2 like
TS-879	48	FEMALE	AJMER	RAJASTHAN	EPI_ISL_12157269	B.1.617.2 like
TS-880	19	FEMALE	AJMER	RAJASTHAN	EPI_ISL_12157270	B.1.617.2 like
TS-881	14	MALE	AJMER	RAJASTHAN	EPI_ISL_12157271	B.1.617.2 like
TS-882	21	MALE	AJMER	RAJASTHAN	EPI_ISL_12157272	B.1.617.2 like
TS-883	49	FEMALE	AJMER	RAJASTHAN	EPI_ISL_12157273	B.1.617.2 like
TS-884	42	MALE	AJMER	RAJASTHAN	EPI_ISL_12157274	B.1.617.2
TS-886	71	MALE	AJMER	RAJASTHAN	EPI_ISL_12157275	B.1.617.2 like
TS-889	37	FEMALE	AJMER	RAJASTHAN	EPI_ISL_12157276	B.1.617.2
TS-891	4	MALE	AJMER	RAJASTHAN	EPI_ISL_12157277	B.1.617.2
TS-892	34	MALE	AJMER	RAJASTHAN	EPI_ISL_12157278	B.1.617.2
TS-893	30	FEMALE	AJMER	RAJASTHAN	EPI_ISL_12157279	B.1.617.2
TS-894	3	FEMALE	AJMER	RAJASTHAN	EPI_ISL_12157280	B.1.617.2
TS-895	68	MALE	JODHPUR	RAJASTHAN	EPI_ISL_12157281	B.1.617.2
TS-896	56	MALE	UDAIPUR	RAJASTHAN	EPI_ISL_12157282	B.1.617.2 like
TS-897	28	MALE	UDAIPUR	RAJASTHAN	EPI_ISL_12157283	B.1.617.2 like
TS-898	44	MALE	UDAIPUR	RAJASTHAN	EPI_ISL_12157284	B.1.617.2 like
TS-899	54	FEMALE	UDAIPUR	RAJASTHAN	EPI_ISL_12157285	B.1.617.2 like
TS-901	31	MALE	UDAIPUR	RAJASTHAN	EPI_ISL_11885874	B.1.617.2
TS-902	68	MALE	UDAIPUR	RAJASTHAN	EPI_ISL_12157286	B.1.617.2 like
TS-903	46	FEMALE	UDAIPUR	RAJASTHAN	EPI_ISL_12157287	B.1.617.2 like
TS-905	42	FEMALE	UDAIPUR	RAJASTHAN	EPI_ISL_11885875	B.1.617.2
TS-906	70	MALE	UDAIPUR	RAJASTHAN	EPI_ISL_12157288	B.1.617.2
TS-907	43	MALE	UDAIPUR	RAJASTHAN	EPI_ISL_12157289	B.1.617.2 like
TS-908	67	FEMALE	UDAIPUR	RAJASTHAN	EPI_ISL_11885854	B.1.617.2 like
TS-909	37	FEMALE	UDAIPUR	RAJASTHAN	EPI_ISL_11885855	B.1.617.2 like
TS-910	49	MALE	UDAIPUR	RAJASTHAN	EPI_ISL_11885856	B.1.617.2 like
TS-911	70	MALE	JAIPUR	RAJASTHAN	EPI_ISL_12157290	B.1.617.2
TS-912	42	MALE	JAIPUR	RAJASTHAN	EPI_ISL_11885857	B.1.617.2 like
TS-913	70	MALE	JAIPUR	RAJASTHAN	EPI_ISL_11885876	B.1.617.2
TS-914	83	MALE	JAIPUR	RAJASTHAN	EPI_ISL_11885858	B.1.617.2 like
TS-916	75	MALE	JAIPUR	RAJASTHAN	EPI_ISL_12157292	B.1.617.2
TS-917	48	FEMALE	JAIPUR	RAJASTHAN	EPI_ISL_11885859	B.1.617.2 like
TS-918	67	FEMALE	JAIPUR	RAJASTHAN	EPI_ISL_12157293	B.1.617.2 like
TS-919	69	MALE	JAIPUR	RAJASTHAN	EPI_ISL_12157294	B.1.617.2
TS-920	68	FEMALE	JAIPUR	RAJASTHAN	EPI_ISL_11885860	B.1.617.2
TS-921	82	FEMALE	JAIPUR	RAJASTHAN	EPI_ISL_12157295	B.1.617.2
TS-922	34	MALE	JAIPUR	RAJASTHAN	EPI_ISL_11885877	B.1.617.2 like
TS-923	43	MALE	JAIPUR	RAJASTHAN	EPI_ISL_12157296	B.1.617.2 like
TS-924	83	MALE	JAIPUR	RAJASTHAN	EPI_ISL_12157297	B.1.617.2 like
TS-925	39	MALE	JAIPUR	RAJASTHAN	EPI_ISL_11885878	B.1.617.2 like
TS-926	10	MALE	JAIPUR	RAJASTHAN	EPI_ISL_11885861	B.1.617.2 like
TS-927	55	MALE	JAIPUR	RAJASTHAN	EPI_ISL_12157298	B.1.617.2 like
TS-928	51	FEMALE	JAIPUR	RAJASTHAN	EPI_ISL_12157299	B.1.617.2 like
TS-929	39	MALE	JAIPUR	RAJASTHAN	EPI_ISL_12157300	B.1.617.2 like
TS-930	56	MALE	JAIPUR	RAJASTHAN	EPI_ISL_12157301	B.1.617.2
TS-931	45	FEMALE	JAIPUR	RAJASTHAN	EPI_ISL_12157302	B.1.617.2
TS-932	13	MALE	JAIPUR	RAJASTHAN	EPI_ISL_12157303	B.1.617.2
TS-933	63	MALE	BIKANER	RAJASTHAN	EPI_ISL_12157304	B.1.617.2
TS-934	56	FEMALE	BIKANER	RAJASTHAN	EPI_ISL_12157305	B.1.617.2 like
TS-935	23	MALE	BIKANER	RAJASTHAN	EPI_ISL_12157306	B.1.617.2
TS-936	33	MALE	BIKANER	RAJASTHAN	EPI_ISL_11885862	B.1.617.2
TS-937	38	FEMALE	BIKANER	RAJASTHAN	EPI_ISL_11885863	B.1.617.2
TS-938	27	FEMALE	BIKANER	RAJASTHAN	EPI_ISL_11885864	B.1.617.2
TS-941	40	MALE	BIKANER	RAJASTHAN	EPI_ISL_12157307	B.1.617.2
TS-942	20	MALE	BIKANER	RAJASTHAN	EPI_ISL_11885879	B.1.617.2 like
TS-943	21	MALE	BIKANER	RAJASTHAN	EPI_ISL_11885865	B.1.617.2 like
TS-944	25	MALE	BIKANER	RAJASTHAN	EPI_ISL_12157308	B.1.617.2 like
TS-945	41	MALE	BIKANER	RAJASTHAN	EPI_ISL_12157309	B.1.617.2 like
TS-946	60	FEMALE	BIKANER	RAJASTHAN	EPI_ISL_12157310	B.1.617.2 like
TS-947	8	FEMALE	BIKANER	RAJASTHAN	EPI_ISL_12157311	B.1.617.2 like
TS-948	23	MALE	BIKANER	RAJASTHAN	EPI_ISL_12157312	B.1.617.2 like
TS-950	41	MALE	ALWAR	RAJASTHAN	EPI_ISL_12157313	B.1.617.2 like
TS-951	44	FEMALE	JAIPUR	RAJASTHAN	EPI_ISL_12157314	B.1.617.2
TS-952	65	FEMALE	JAIPUR	RAJASTHAN	EPI_ISL_12157315	B.1.617.2
TS-958	23	FEMALE	JODHPUR	RAJASTHAN	EPI_ISL_12157317	B.1.617.2 like
TS-959	36	MALE	JAISALMER	RAJASTHAN	EPI_ISL_11885866	B.1.617.2 like
TS-960	36	MALE	JAISALMER	RAJASTHAN	EPI_ISL_11885880	B.1.617.2 like
TS-961	56	MALE	JAIPUR	RAJASTHAN	EPI_ISL_11885881	B.1.617.2
TS-962	31	MALE	JAIPUR	RAJASTHAN	EPI_ISL_11885867	B.1.617.2 like
TS-963	33	FEMALE	JAIPUR	RAJASTHAN	EPI_ISL_11885869	B.1.617.2 like
TS-964	50	MALE	JHUNJHUNU	RAJASTHAN	EPI_ISL_11885870	B.1.617.2 like
TS-965	35	FEMALE	JHUNJHUNU	RAJASTHAN	EPI_ISL_11885868	B.1.617.2 like
TS-966	38	MALE	JHUNJHUNU	RAJASTHAN	EPI_ISL_11885882	B.1.617.2
TS-967	56	FEMALE	JAIPUR	RAJASTHAN	EPI_ISL_11885871	B.1.617.2 like
TS-968	40	MALE	JAIPUR	RAJASTHAN	EPI_ISL_11885883	B.1.617.2 like
TS-969	33	MALE	JAIPUR	RAJASTHAN	EPI_ISL_11885872	B.1.617.2 like
TS-970	69	MALE	JAIPUR	RAJASTHAN	EPI_ISL_11885873	B.1.617.2 like
TS-971	40	FEMALE	JAIPUR	RAJASTHAN	EPI_ISL_11885884	B.1.617.2
TS-972	65	FEMALE	JAIPUR	RAJASTHAN	EPI_ISL_11885885	B.1.617.2 like
TS-973	64	MALE	JAIPUR	RAJASTHAN	EPI_ISL_11886428	B.1.617.2 like
TS-974	49	FEMALE	JAIPUR	RAJASTHAN	EPI_ISL_11886432	B.1.617.2 like
TS-975	55	MALE	JODHPUR	RAJASTHAN	EPI_ISL_11886438	B.1.617.2
TS-976	29	MALE	SIKAR	RAJASTHAN	EPI_ISL_11886437	B.1.617.2
TS-979	89	FEMALE	JAIPUR	RAJASTHAN	EPI_ISL_11886430	B.1.617.2 like
TS-981	68	FEMALE	JAIPUR	RAJASTHAN	EPI_ISL_11886423	B.1.617.2
TS-984	38	FEMALE	JAIPUR	RAJASTHAN	EPI_ISL_11886424	B.1.617.2 like
TS-985	29	FEMALE	JAIPUR	RAJASTHAN	EPI_ISL_11886427	B.1.617.2
TS-986	65	MALE	JAIPUR	RAJASTHAN	EPI_ISL_11886436	B.1.617.2 like
TS-987	25.6	MALE	JAIPUR	RAJASTHAN	EPI_ISL_11886444	B.1.617.2 like
TS-988	69.6	MALE	JAIPUR	RAJASTHAN	EPI_ISL_11886439	B.1.617.2 like
TS-989	40.6	FEMALE	JAIPUR	RAJASTHAN	EPI_ISL_11886445	B.1.617.2 like
TS-993	70	FEMALE	KOTA	RAJASTHAN	EPI_ISL_11886431	B.1.617.2 like
TS-994	45	FEMALE	KOTA	RAJASTHAN	EPI_ISL_11886451	B.1.617.2 like
TS-995	36	MALE	PALI	RAJASTHAN	EPI_ISL_11886448	B.1.617.2 like
TS-998	33	FEMALE	JAIPUR	RAJASTHAN	EPI_ISL_11886440	B.1.617.2
TS-1004	14	MALE	JAIPUR	RAJASTHAN	EPI_ISL_11886446	B.1.617.2
TS-1005	77	MALE	JAIPUR	RAJASTHAN	EPI_ISL_11886434	B.1.617.2 like
TS-1006	71	FEMALE	JAIPUR	RAJASTHAN	EPI_ISL_11886447	B.1.617.2 like
TS-2009	16	FEMALE	KOTA	RAJASTHAN	EPI_ISL_11884052	B.1.617.2 like
TS-1010	48	FEMALE	AJMER	RAJASTHAN	EPI_ISL_11886455	B.1.617.2 like
TS-1013	42	MALE	AJMER	RAJASTHAN	EPI_ISL_11886450	B.1.617.2
TS-1020	44	FEMALE	AJMER	RAJASTHAN	EPI_ISL_11886441	B.1.617.2 like
TS-1024	41	FEMALE	AJMER	RAJASTHAN	EPI_ISL_11886452	B.1.617.2 like
TS-1025	44	MALE	AJMER	RAJASTHAN	EPI_ISL_11886453	B.1.617.2 like
TS-1026	17	MALE	AJMER	RAJASTHAN	EPI_ISL_11886442	B.1.617.2 like
TS-1027	32	MALE	AJMER	RAJASTHAN	EPI_ISL_11886433	B.1.617.2 like
TS-1028	28	MALE	AJMER	RAJASTHAN	EPI_ISL_11886457	B.1.617.2 like
TS-1035	42	MALE	AJMER	RAJASTHAN	EPI_ISL_11886449	B.1.617.2
TS-1038	53	MALE	JAIPUR	RAJASTHAN	EPI_ISL_11886443	B.1.617.2 like
TS-1040	46	FEMALE	JAIPUR	RAJASTHAN	EPI_ISL_11886466	B.1.617.2 like
TS-1041	42	MALE	JAIPUR	RAJASTHAN	EPI_ISL_11886458	B.1.617.2 like
TS-1044	42	MALE	JAIPUR	RAJASTHAN	EPI_ISL_11886459	B.1.617.2 like
TS-1045	50	MALE	JAIPUR	RAJASTHAN	EPI_ISL_11886460	B.1.617.2 like
TS-1046	62	FEMALE	JAIPUR	RAJASTHAN	EPI_ISL_11886461	B.1.617.2 like
TS-1048	42	MALE	JAIPUR	RAJASTHAN	EPI_ISL_11886462	B.1.617.2
TS-1052	77	FEMALE	JAIPUR	RAJASTHAN	EPI_ISL_11886463	B.1.617.2 like
TS-10382	73	MALE	UDAIPUR	RAJASTHAN	EPI_ISL_9905672	B.1
TS-1055	55	FEMALE	JAISALMER	RAJASTHAN	EPI_ISL_11886469	B.1.617.2 like
TS-1056	22	MALE	JAISALMER	RAJASTHAN	EPI_ISL_11886303	B.1.617.2 like
TS-1060	72	FEMALE	JAIPUR	RAJASTHAN	EPI_ISL_11886295	B.1.617.2 like
TS-1064	64	MALE	JAIPUR	RAJASTHAN	EPI_ISL_11886464	B.1.617.2 like
TS-1065	70	MALE	JAIPUR	RAJASTHAN	EPI_ISL_11886467	B.1.617.2
TS-1066	74	MALE	JAIPUR	RAJASTHAN	EPI_ISL_11886290	B.1.617.2
TS-1067	68	FEMALE	JAIPUR	RAJASTHAN	EPI_ISL_11886480	B.1.617.2 like
TS-1068	13	MALE	JAIPUR	RAJASTHAN	EPI_ISL_11886481	B.1.617.2 like
TS-1069	36	FEMALE	JAIPUR	RAJASTHAN	EPI_ISL_11886473	B.1.617.2
TS-1070	44	MALE	JAIPUR	RAJASTHAN	EPI_ISL_11886468	B.1.617.2 like
TS-1071	58	FEMALE	JAIPUR	RAJASTHAN	EPI_ISL_11886482	B.1.617.2 like
TS-1073	20	MALE	UDAIPUR	RAJASTHAN	EPI_ISL_11886471	B.1.617.2 like
TS-1075	23	FEMALE	UDAIPUR	RAJASTHAN	EPI_ISL_11886474	B.1.617.2 like
TS-1076	25	FEMALE	UDAIPUR	RAJASTHAN	EPI_ISL_11886284	B.1.617.2 like
TS-1081	41	MALE	UDAIPUR	RAJASTHAN	EPI_ISL_11886475	B.1.617.2 like
TS-1083	29	FEMALE	UDAIPUR	RAJASTHAN	EPI_ISL_11886291	B.1.617.2 like
TS-1084	21	MALE	UDAIPUR	RAJASTHAN	EPI_ISL_11886476	B.1.617.2 like
TS-1085	35	FEMALE	UDAIPUR	RAJASTHAN	EPI_ISL_11886477	B.1.617.2 like
TS-1086	66	FEMALE	UDAIPUR	RAJASTHAN	EPI_ISL_11886302	B.1.617.2 like
TS-1087	49	MALE	UDAIPUR	RAJASTHAN	EPI_ISL_11886478	B.1.617.2
TS-1090	63	MALE	UDAIPUR	RAJASTHAN	EPI_ISL_11886285	B.1.617.2 like
TS-1091	34	MALE	UDAIPUR	RAJASTHAN	EPI_ISL_11886465	B.1.617.2 like
TS-1092	25	MALE	JODHPUR	RAJASTHAN	EPI_ISL_11886293	B.1.617.2 like
TS-1093	70	MALE	JODHPUR	RAJASTHAN	EPI_ISL_11886301	B.1.617.2 like
TS-1094	46	MALE	JODHPUR	RAJASTHAN	EPI_ISL_11886286	B.1.617.2 like
TS-1095	37	MALE	JODHPUR	RAJASTHAN	EPI_ISL_11886297	B.1.617.2 like
TS-1096	34	FEMALE	JODHPUR	RAJASTHAN	EPI_ISL_11886296	B.1.617.2 like
TS-1097	71	MALE	JODHPUR	RAJASTHAN	EPI_ISL_11886299	B.1.617.2 like
TS-1098	40	FEMALE	JODHPUR	RAJASTHAN	EPI_ISL_11886288	B.1.617.2 like
TS-1099	42	MALE	JODHPUR	RAJASTHAN	EPI_ISL_11886292	B.1.617.2
TS-1100	66	MALE	ALWAR	RAJASTHAN	EPI_ISL_11886294	B.1.617.2
TS-1102	76	MALE	JAIPUR	RAJASTHAN	EPI_ISL_11886472	B.1.617.2 like
TS-1105	45	MALE	BARAN	RAJASTHAN	EPI_ISL_11884305	B.1.617.2 like
TS-1109	25	MALE	JAIPUR	RAJASTHAN	EPI_ISL_11884313	B.1.617.2
TS-1110	27	FEMALE	JAIPUR	RAJASTHAN	EPI_ISL_11884314	B.1.617.2 like
TS-1111	55	MALE	JAIPUR	RAJASTHAN	EPI_ISL_11884306	B.1.617.2 like
TS-1112	27	MALE	JAIPUR	RAJASTHAN	EPI_ISL_11884315	B.1.617.2 like
TS-1113	62	MALE	JAIPUR	RAJASTHAN	EPI_ISL_11884316	B.1.617.2
TS-1114	64	MALE	JAIPUR	RAJASTHAN	EPI_ISL_11884307	B.1.617.2 like
TS-1117	38	MALE	JAIPUR	RAJASTHAN	EPI_ISL_11884308	B.1.617.2
TS-1118	33	MALE	JAIPUR	RAJASTHAN	EPI_ISL_11884309	B.1.617.2
TS-1119	76	MALE	JAIPUR	RAJASTHAN	EPI_ISL_11884310	B.1.617.2 like
TS-1120	46	FEMALE	JAIPUR	RAJASTHAN	EPI_ISL_11884317	B.1.617.2
TS-1121	17	MALE	JAIPUR	RAJASTHAN	EPI_ISL_11884311	B.1.617.2
TS-1122	55	MALE	JAIPUR	RAJASTHAN	EPI_ISL_11884318	B.1.617.2
TS-1130	58	FEMALE	JAIPUR	RAJASTHAN	EPI_ISL_11884319	B.1.617.2 like
TS-1131	32	FEMALE	JAIPUR	RAJASTHAN	EPI_ISL_11884320	B.1.617.2
TS-1133	28	FEMALE	JAIPUR	RAJASTHAN	EPI_ISL_11884321	B.1.617.2
TS-1134	57	MALE	JAIPUR	RAJASTHAN	EPI_ISL_11884324	B.1.617.2
TS-1135	32	MALE	JAIPUR	RAJASTHAN	EPI_ISL_11884322	B.1.617.2 like
TS-1136	4	FEMALE	JAIPUR	RAJASTHAN	EPI_ISL_11884323	B.1.617.2
TS-1137	33	MALE	JAIPUR	RAJASTHAN	EPI_ISL_11884325	B.1.617.2 like
TS-2048	67	FEMALE	JAIPUR	RAJASTHAN	EPI_ISL_11884086	B.1.617.2 like
TS-1140	35	MALE	JAIPUR	RAJASTHAN	EPI_ISL_11884326	B.1.617.2 like
TS-1141	50	MALE	JAIPUR	RAJASTHAN	EPI_ISL_11884327	B.1.617.2
TS-1142	30	FEMALE	UDAIPUR	RAJASTHAN	EPI_ISL_11884328	B.1.617.2 like
TS-1144	49	MALE	JAIPUR	RAJASTHAN	EPI_ISL_11884329	B.1.617.2
TS-1145	20	MALE	JAIPUR	RAJASTHAN	EPI_ISL_11884729	B.1.617.2 like
TS-1146	7	MALE	JAIPUR	RAJASTHAN	EPI_ISL_11884730	B.1.617.2 like
TS-1147	48	MALE	JAIPUR	RAJASTHAN	EPI_ISL_11884731	B.1.617.2 like
TS-1149	23	FEMALE	JAIPUR	RAJASTHAN	EPI_ISL_11884754	B.1.617.2 like
TS-1151	50	MALE	JAIPUR	RAJASTHAN	EPI_ISL_11884755	B.1.617.2 like
TS-1152	12	MALE	JAIPUR	RAJASTHAN	EPI_ISL_11884756	B.1.617.2 like
TS-1154	32	MALE	JHALAWAR	RAJASTHAN	EPI_ISL_11884279	B.1.617.2 like
TS-1155	45	MALE	JHALAWAR	RAJASTHAN	EPI_ISL_11884280	B.1.617.2 like
TS-1156	60	MALE	JHALAWAR	RAJASTHAN	EPI_ISL_11884281	B.1.617.2 like
TS-1157	26	MALE	JHALAWAR	RAJASTHAN	EPI_ISL_11884282	B.1.617.2 like
TS-1158	22	FEMALE	JHALAWAR	RAJASTHAN	EPI_ISL_11884283	B.1.617.2 like
TS-1159	40	MALE	JHALAWAR	RAJASTHAN	EPI_ISL_11884284	B.1.617.2 like
TS-1167	39	MALE	AJMER	RAJASTHAN	EPI_ISL_11884330	B.1.617.2
TS-1171	28	MALE	UDAIPUR	RAJASTHAN	EPI_ISL_11884331	B.1.617.2 like
TS-1172	74	MALE	UDAIPUR	RAJASTHAN	EPI_ISL_11884332	B.1.617.2 like
TS-1173	47	MALE	UDAIPUR	RAJASTHAN	EPI_ISL_11884333	B.1.617.2 like
TS-1174	21	MALE	UDAIPUR	RAJASTHAN	EPI_ISL_11884334	B.1.617.2 like
TS-1176	68	MALE	ALWAR	RAJASTHAN	EPI_ISL_11884335	B.1.617.2 like
TS-1178	37	FEMALE	BHILWARA	RAJASTHAN	EPI_ISL_11884336	B.1.617.2 like
TS-1179	28	FEMALE	BHILWARA	RAJASTHAN	EPI_ISL_11884337	B.1.617.2 like
TS-1180	49	MALE	BHILWARA	RAJASTHAN	EPI_ISL_11884338	B.1.617.2 like
TS-1181	56	FEMALE	BHILWARA	RAJASTHAN	EPI_ISL_11884339	B.1.617.2 like
TS-1183	27	FEMALE	BHILWARA	RAJASTHAN	EPI_ISL_11884340	B.1.617.2 like
TS-1184	12	FEMALE	BHILWARA	RAJASTHAN	EPI_ISL_11884341	B.1.617.2 like
TS-1185	49	FEMALE	BHILWARA	RAJASTHAN	EPI_ISL_11884342	B.1.617.2 like
TS-1186	51	MALE	BHILWARA	RAJASTHAN	EPI_ISL_11884343	B.1.617.2 like
TS-1187	27	FEMALE	BHILWARA	RAJASTHAN	EPI_ISL_11884344	B.1.617.2 like
TS-1188	56	MALE	BHILWARA	RAJASTHAN	EPI_ISL_11884345	B.1.617.2
TS-1189	36	MALE	BHILWARA	RAJASTHAN	EPI_ISL_11884346	B.1.617.2 like
TS-1190	35	FEMALE	BHILWARA	RAJASTHAN	EPI_ISL_11884347	B.1.617.2 like
TS-1207	70	FEMALE	SIKAR	RAJASTHAN	EPI_ISL_12008632	B.1.617.2 like
TS-1229	62	FEMALE	JAIPUR	RAJASTHAN	EPI_ISL_12008634	B.1.617.2 like
TS-1260	12	MALE	HANUMANGARH	RAJASTHAN	EPI_ISL_12008649	B.1.617.2 like
TS-1261	61	MALE	HANUMANGARH	RAJASTHAN	EPI_ISL_11884749	Delta (AY.4.2-like)
TS-1264	76	FEMALE	JAIPUR	RAJASTHAN	EPI_ISL_12008647	B.1.617.2 like
TS-1265	46	MALE	JAIPUR	RAJASTHAN	EPI_ISL_11884748	Delta (AY.4.2-like)
TS-1268	17	MALE	JAIPUR	RAJASTHAN	EPI_ISL_11884746	B.1.617.2 like
TS-1269	45	FEMALE	JAIPUR	RAJASTHAN	EPI_ISL_11884753	Delta (AY.4.2-like)
TS-1270	20	FEMALE	JAIPUR	RAJASTHAN	EPI_ISL_12008645	B.1.617.2 like
TS-1271	50	FEMALE	JAIPUR	RAJASTHAN	EPI_ISL_11884747	B.1.617.2 like
TS-1278	17	MALE	BIKANER	RAJASTHAN	EPI_ISL_11884732	B.1.617.2 like
TS-1279	51	FEMALE	BIKANER	RAJASTHAN	EPI_ISL_11884733	B.1.617.2 like
TS-1281	35	FEMALE	BIKANER	RAJASTHAN	EPI_ISL_11884734	B.1.617.2 like
TS-1284	24	MALE	BIKANER	RAJASTHAN	EPI_ISL_11884735	B.1.617.2 like
TS-1285	54	MALE	BIKANER	RAJASTHAN	EPI_ISL_11884736	B.1.617.2 like
TS-1286	16	FEMALE	BIKANER	RAJASTHAN	EPI_ISL_11884737	B.1.617.2 like
TS-1287	22	FEMALE	BIKANER	RAJASTHAN	EPI_ISL_12008637	B.1.617.2
TS-1289	91	MALE	JAIPUR	RAJASTHAN	EPI_ISL_11884738	B.1.617.2 like
TS-1297	45	FEMALE	JAIPUR	RAJASTHAN	EPI_ISL_12008638	B.1.617.2 like
TS-1298	19	FEMALE	JAIPUR	RAJASTHAN	EPI_ISL_12008639	B.1.617.2 like
TS-1314	60	MALE	JAIPUR	RAJASTHAN	EPI_ISL_11884739	B.1.617.2 like
TS-1323	35	MALE	JAIPUR	RAJASTHAN	EPI_ISL_11884751	B.1.617.2 like
TS-1329	64	MALE	JAIPUR	RAJASTHAN	Awaited	B.1.617.2 like
TS-1335	78	MALE	JAIPUR	RAJASTHAN	EPI_ISL_12008642	B.1.617.2 like
TS-1340	29	MALE	JAIPUR	RAJASTHAN	EPI_ISL_11884752	B.1.617.2 like
TS-1343	26	FEMALE	JAIPUR	RAJASTHAN	EPI_ISL_11884750	B.1.617.2 like
TS-1351	4	MALE	JAIPUR	RAJASTHAN	EPI_ISL_12008650	B.1.617.2 like
TS-1358	34	MALE	AJMER	RAJASTHAN	EPI_ISL_12008651	B.1.617.2
TS-1368	75	MALE	JAIPUR	RAJASTHAN	EPI_ISL_12008644	B.1.617.2
TS-1377	26	FEMALE	JAIPUR	RAJASTHAN	EPI_ISL_11884723	B.1.617.2 like
TS-1389	74	MALE	JAIPUR	RAJASTHAN	EPI_ISL_11884728	B.1.617.2 like
TS-1396	19	MALE	JAIPUR	RAJASTHAN	EPI_ISL_11884724	B.1.617.2 like
TS-1397	49	MALE	JAIPUR	RAJASTHAN	EPI_ISL_11884725	B.1.617.2 like
TS-1405	30	MALE	JAIPUR	RAJASTHAN	EPI_ISL_11884745	B.1.617.2 like
TS-1409	40	MALE	PALI	RAJASTHAN	EPI_ISL_11884726	B.1.617.2 like
TS-1410	7	FEMALE	PALI	RAJASTHAN	EPI_ISL_11884727	B.1.617.2 like
TS-1418	32	FEMALE	JAIPUR	RAJASTHAN	EPI_ISL_11884740	B.1.617.2 like
TS-1428	42	FEMALE	JAIPUR	RAJASTHAN	EPI_ISL_11884741	B.1.617.2 like
TS-1432	48	FEMALE	JAIPUR	RAJASTHAN	EPI_ISL_11884742	B.1.617.2 like
TS-1434	31	MALE	JAIPUR	RAJASTHAN	EPI_ISL_11884743	B.1.617.2 like
TS-1450	26	MALE	JAIPUR	RAJASTHAN	EPI_ISL_11884744	B.1.617.2 like
TS-2143	74	MALE	JAIPUR	RAJASTHAN	EPI_ISL_11884094	B.1.617.2 like
TS-2159	14	FEMALE	JODHPUR	RAJASTHAN	EPI_ISL_11883442	B.1.617.2 like
TS-2194	40	MALE	JODHPUR	RAJASTHAN	EPI_ISL_11883417	B.1.617.2
TS-2200	55	FEMALE	JODHPUR	RAJASTHAN	EPI_ISL_11883419	B.1.617.2 like
TS-2233	27	FEMALE	JAIPUR	RAJASTHAN	EPI_ISL_11883422	B.1.617.2
TS-1533	57.3	MALE	JAIPUR	RAJASTHAN	EPI_ISL_11884285	B.1.617.2 like
TS-1534	52	MALE	JAIPUR	RAJASTHAN	EPI_ISL_11884286	B.1.617.2 like
TS-2255	37	FEMALE	AJMER	RAJASTHAN	EPI_ISL_11884059	B.1.617.2 like
TS-1559	53	MALE	UDAIPUR	RAJASTHAN	EPI_ISL_11884289	B.1.617.2 like
TS-1560	58	MALE	UDAIPUR	RAJASTHAN	EPI_ISL_11884290	B.1.617.2 like
TS-1563	15	FEMALE	UDAIPUR	RAJASTHAN	EPI_ISL_11884291	B.1.617.2 like
TS-1564	23	FEMALE	UDAIPUR	RAJASTHAN	EPI_ISL_11884292	B.1.617.2 like
TS-1565	29	MALE	UDAIPUR	RAJASTHAN	EPI_ISL_11884293	B.1.617.2 like
TS-1567	30	MALE	UDAIPUR	RAJASTHAN	EPI_ISL_11884294	B.1.617.2 like
TS-1568	40	FEMALE	UDAIPUR	RAJASTHAN	EPI_ISL_11884295	B.1.617.2 like
TS-1571	63	MALE	UDAIPUR	RAJASTHAN	EPI_ISL_11884296	B.1.617.2 like
TS-2781	64	FEMALE	JAIPUR	RAJASTHAN	EPI_ISL_11588740	B.1.617.2 like
TS-1584	18	MALE	JAIPUR	RAJASTHAN	EPI_ISL_11884300	B.1.617.2 like
TS-2361	37	FEMALE	JAIPUR	RAJASTHAN	EPI_ISL_11591227	B.1.617.2
TS-2364	21	MALE	JAISALMER	RAJASTHAN	EPI_ISL_11591210	B.1.617.2
TS-1727	50	FEMALE	JAIPUR	RAJASTHAN	EPI_ISL_11884302	B.1.617.2 like
TS-1728	33	FEMALE	JAIPUR	RAJASTHAN	EPI_ISL_11884303	B.1.617.2 like
TS-1729	65	MALE	JAIPUR	RAJASTHAN	EPI_ISL_11884287	B.1.617.2 like
TS-1730	58	MALE	JAIPUR	RAJASTHAN	EPI_ISL_11884288	B.1.617.2 like
TS-1802	21	MALE	BHILWARA	RAJASTHAN	EPI_ISL_11884304	B.1.617.2 like
TS-1817	68	MALE	JAIPUR	RAJASTHAN	EPI_ISL_11884237	B.1.617.2
TS-1862	18	MALE	JAIPUR	RAJASTHAN	EPI_ISL_11884249	B.1.617.2
TS-1867	12	MALE	JAIPUR	RAJASTHAN	EPI_ISL_11884250	B.1.617.2 like
TS-1869	17	FEMALE	JAIPUR	RAJASTHAN	EPI_ISL_11884251	B.1.617.2 like
TS-1874	23	FEMALE	JAIPUR	RAJASTHAN	EPI_ISL_11884254	B.1.617.2 like
TS-1882	49	MALE	JAIPUR	RAJASTHAN	EPI_ISL_11884258	B.1.617.2
TS-1897	32	MALE	JAIPUR	RAJASTHAN	EPI_ISL_11884264	B.1.617.2
TS-1981	26	FEMALE	JAIPUR	RAJASTHAN	EPI_ISL_11884210	B.1.617.2 like
TS-97	45	FEMALE	JAIPUR	RAJASTHAN	EPI_ISL_10067842	AY.120 Delta-like
TS-109	65	FEMALE	JAIPUR	RAJASTHAN	EPI_ISL_10067846	AY.44 Delta-like
TS-111	31	MALE	JAIPUR	RAJASTHAN	EPI_ISL_10067848	AY.86 Delta-like
TS-114	24	MALE	JAIPUR	RAJASTHAN	EPI_ISL_10067827	AY.102 Delta-like
TS-119	52	FEMALE	JAIPUR	RAJASTHAN	EPI_ISL_10067829	AY.102 Delta-like
TS-122	27	MALE	JAIPUR	RAJASTHAN	EPI_ISL_10067830	AY.102 Delta-like
TS-126	60	MALE	JAIPUR	RAJASTHAN	EPI_ISL_10067831	AY.120 Delta-like
TS-127	11	MALE	JAIPUR	RAJASTHAN	EPI_ISL_10067844	AY.86 Delta-like
TS-2257	38	MALE	AJMER	RAJASTHAN	EPI_ISL_11884061	B.1.617.2 like
TS-2283	43	FEMALE	JAIPUR	RAJASTHAN	EPI_ISL_11883463	B.1.617.2 like
TS-2284	17	FEMALE	JAIPUR	RAJASTHAN	EPI_ISL_11883464	B.1.617.2 like
TS-2509	54	FEMALE	BIKANER	RAJASTHAN	EPI_ISL_11588724	B.1.617.2 like
TS-2514	74	MALE	BIKANER	RAJASTHAN	EPI_ISL_11588730	B.1.617.2
TS-2523	4	MALE	BIKANER	RAJASTHAN	EPI_ISL_11588726	B.1.617.2 like
TS-2524	85	FEMALE	BIKANER	RAJASTHAN	EPI_ISL_11588727	B.1.617.2 like
TS-2771	64	MALE	JAIPUR	RAJASTHAN	EPI_ISL_11588737	B.1.617.2 like
TS-84	27	MALE	BIKANER	RAJASTHAN	EPI_ISL_10067839	B.1.617.2
TS-93	32	FEMALE	BIKANER	RAJASTHAN	EPI_ISL_10067841	B.1.617.2
TS-103	63	FEMALE	JAIPUR	RAJASTHAN	EPI_ISL_10067843	B.1.617.2
TS-105	31	FEMALE	UDAIPUR	RAJASTHAN	EPI_ISL_10067832	B.1.617.2
TS-107	63	FEMALE	JAIPUR	RAJASTHAN	EPI_ISL_10067845	B.1.617.2
TS-110	43	MALE	JAIPUR	RAJASTHAN	EPI_ISL_10067847	B.1.617.2
TS-112	66	MALE	JAIPUR	RAJASTHAN	EPI_ISL_10067849	B.1.617.2
TS-113	37	FEMALE	JAIPUR	RAJASTHAN	EPI_ISL_10067850	B.1.617.2
TS-116	47	MALE	JAIPUR	RAJASTHAN	EPI_ISL_10067828	B.1.617.2
TS-123	57	MALE	JAIPUR	RAJASTHAN	EPI_ISL_10067838	B.1.617.2
TS-124	42	MALE	JAIPUR	RAJASTHAN	EPI_ISL_10067837	B.1.617.2
TS-128	56	MALE	JAIPUR	RAJASTHAN	EPI_ISL_10067833	B.1.617.2
TS-129	56	MALE	ALWAR	RAJASTHAN	EPI_ISL_10067834	B.1.617.2
TS-915	52	MALE	JAIPUR	RAJASTHAN	EPI_ISL_12157291	B.1.1.7
TS-2365	46	MALE	JAISALMER	RAJASTHAN	EPI_ISL_11591211	B.1.617.2 like
TS-2366	31	MALE	JAISALMER	RAJASTHAN	EPI_ISL_11591212	B.1.617.2 like
TS-2367	64	MALE	JODHPUR	RAJASTHAN	EPI_ISL_11591228	B.1.617.2 like
TS-456	47	MALE	Jaipur	RAJASTHAN	EPI_ISL_11886604	B.1.1.529
TS-453	38	FEMALE	Jaipur	RAJASTHAN	EPI_ISL_12493257	B.1.1.529
TS-454	12	FEMALE	Jaipur	RAJASTHAN	EPI_ISL_8572647	B.1.1.529
TS-455	7	FEMALE	Jaipur	RAJASTHAN	EPI_ISL_8572648	B.1.1.529
TS-377	48	MALE	Jaipur	RAJASTHAN	EPI_ISL_12493255	B.1.1.529
TS-408	39	FEMALE	Jaipur	RAJASTHAN	EPI_ISL_11886633	B.1.1.529
TS-410	47	FEMALE	Jaipur	RAJASTHAN	EPI_ISL_8572649	B.1.1.529
TS-407	71	MALE	Jaipur	RAJASTHAN	EPI_ISL_8572652	B.1.1.529
TS-411	16	FEMALE	Jaipur	RAJASTHAN	EPI_ISL_8572651	B.1.1.529
TS-582	47	MALE	Jaipur	RAJASTHAN	EPI_ISL_8572658	B.1.1.529
TS-648	15	FEMALE	Jaipur	RAJASTHAN	EPI_ISL_8572659	B.1.1.529
TS-649	12	MALE	Jaipur	RAJASTHAN	EPI_ISL_8572661	B.1.1.529
TS-650	43	MALE	Jaipur	RAJASTHAN	EPI_ISL_8572660	B.1.1.529
TS-642	50	FEMALE	Sikar	RAJASTHAN	EPI_ISL_12008659	BA.1
TS-643	40	FEMALE	Sikar	RAJASTHAN	EPI_ISL_12008678	BA.1
TS-644	67	MALE	Sikar	RAJASTHAN	EPI_ISL_12008705	BA.1
TS-596	19	FEMALE	Jaipur	RAJASTHAN	EPI_ISL_9905924	BA.1
TS-868	13	FEMALE	Sikar	RAJASTHAN	EPI_ISL_12157263	B.1.1.529
TS-833	62	MALE	Jaipur	RAJASTHAN	EPI_ISL_9905928	BA.1
TS-851	63	MALE	Jaipur	RAJASTHAN	EPI_ISL_9905930	BA.1
TS-850	59	FEMALE	Jaipur	RAJASTHAN	EPI_ISL_9905929	BA.1
TS-871	28	MALE	Ajmer	RAJASTHAN	EPI_ISL_9905931	BA.1
TS-992	48	MALE	Udaipur	RAJASTHAN	EPI_ISL_9905936	B.1.1.529
TS-1089	46	FEMALE	Udaipur	RAJASTHAN	EPI_ISL_9905678	B.1.1.529
TS-1053	73	MALE	Udaipur	RAJASTHAN	EPI_ISL_9905672	BA.1
TS-1031	14	FEMALE	Ajmer	RAJASTHAN	EPI_ISL_9905665	B.1.1.529
TS-1033	47	MALE	Ajmer	RAJASTHAN	EPI_ISL_9905667	B.1.1.529
TS-1034	42	FEMALE	Ajmer	RAJASTHAN	EPI_ISL_9905668	B.1.1.529
TS-1032	41	MALE	Ajmer	RAJASTHAN	EPI_ISL_9905666	B.1.1.529
TS-1036	49	MALE	Ajmer	RAJASTHAN	EPI_ISL_9905669	B.1.1.529
TS-1037	19	FEMALE	Ajmer	RAJASTHAN	EPI_ISL_9905670	B.1.1.529
TS-977	18	MALE	Jaipur	RAJASTHAN	EPI_ISL_9905932	B.1.1.529
TS-785	22	FEMALE	Jaipur	RAJASTHAN	EPI_ISL_9905926	B.1.1.529
TS-982	29	MALE	Jaipur	RAJASTHAN	EPI_ISL_9905934	B.1.1.529
TS-796	35	MALE	Jaipur	RAJASTHAN	EPI_ISL_9905927	B.1.1.529
TS-983	34	MALE	Jaipur	RAJASTHAN	EPI_ISL_9905935	B.1.1.529
TS-784	35	FEMALE	Jaipur	RAJASTHAN	EPI_ISL_9905925	B.1.1.529
TS-978	59	MALE	Jaipur	RAJASTHAN	EPI_ISL_9905933	BA.1
TS-1002	45	FEMALE	Jaipur	RAJASTHAN	EPI_ISL_9905664	BA.1
TS-1000	54	FEMALE	Jaipur	RAJASTHAN	EPI_ISL_9905663	B.1.1.529
TS-1062	62	FEMALE	Jaipur	RAJASTHAN	EPI_ISL_9905675	B.1.1.529
TS-1061	66	MALE	Jaipur	RAJASTHAN	EPI_ISL_9905674	B.1.1.529
TS-1059	46	MALE	Other	RAJASTHAN	EPI_ISL_9905673	BA.2
TS-1063	11	MALE	Jaipur	RAJASTHAN	EPI_ISL_9905676	B.1.1.529
TS-1050	52	FEMALE	Jaipur	RAJASTHAN	EPI_ISL_9905671	B.1.1.529
TS-1078	68	FEMALE	Udaipur	RAJASTHAN	EPI_ISL_9905677	B.1.1.529
TS-1191	12	FEMALE	Bhilwara	RAJASTHAN	EPI_ISL_9905697	BA.1
TS-1192	7	MALE	Bhilwara	RAJASTHAN	EPI_ISL_9905698	BA.1
TS-1107	42	MALE	Jodhpur	RAJASTHAN	EPI_ISL_9905679	BA.1
TS-1165	48	MALE	Ajmer	RAJASTHAN	EPI_ISL_9905693	BA.1
TS-1164	76	MALE	Ajmer	RAJASTHAN	EPI_ISL_9905692	BA.1
TS-1169	14	MALE	Ajmer	RAJASTHAN	EPI_ISL_9905695	BA.1
TS-1170	40	FEMALE	Ajmer	RAJASTHAN	EPI_ISL_9905696	BA.1
TS-1115	56	FEMALE	Ajmer	RAJASTHAN	EPI_ISL_9905681	BA.1
TS-1160	16	FEMALE	Ajmer	RAJASTHAN	EPI_ISL_9905688	BA.1
TS-1161	49	MALE	Ajmer	RAJASTHAN	EPI_ISL_9905689	BA.1
TS-1162	38	FEMALE	Ajmer	RAJASTHAN	EPI_ISL_9905690	BA.1
TS-1163	22	MALE	Ajmer	RAJASTHAN	EPI_ISL_9905691	BA.1
TS-1166	46	FEMALE	Ajmer	RAJASTHAN	EPI_ISL_9905694	BA.1
TS-1143	56	FEMALE	Jaipur	RAJASTHAN	EPI_ISL_9905685	BA.1
TS-1116	47	MALE	Jaipur	RAJASTHAN	EPI_ISL_9905682	BA.1
TS-1128	64	MALE	Jaipur	RAJASTHAN	EPI_ISL_9905684	BA.1
TS-1193	26	FEMALE	Jaipur	RAJASTHAN	EPI_ISL_9905699	BA.1
TS-1198	65	MALE	Jaipur	RAJASTHAN	EPI_ISL_9905702	BA.1
TS-1195	49	MALE	Jaipur	RAJASTHAN	EPI_ISL_9905700	BA.1
TS-1197	17	FEMALE	Jaipur	RAJASTHAN	EPI_ISL_9905701	BA.1
TS-1199	86	FEMALE	Jaipur	RAJASTHAN	EPI_ISL_9905703	BA.1
TS-1108	16	MALE	Jaipur	RAJASTHAN	EPI_ISL_9905680	BA.1
TS-1123	46	MALE	Alwar	RAJASTHAN	EPI_ISL_9905683	BA.2
TS-1337	36	FEMALE	Bhilwara	RAJASTHAN	EPI_ISL_9905762	BA.1
TS-1362	7	MALE	Ajmer	RAJASTHAN	EPI_ISL_9905775	BA.1
TS-1324	14	FEMALE	Sirohi	RAJASTHAN	EPI_ISL_9905754	BA.1
TS-1325	39	FEMALE	Sirohi	RAJASTHAN	EPI_ISL_9905755	BA.1
TS-1326	7	MALE	Sirohi	RAJASTHAN	EPI_ISL_9905756	BA.1
TS-1236	54	MALE	Pratapgarh	RAJASTHAN	EPI_ISL_9905720	BA.1
TS-1231	50	MALE	Pratapgarh	RAJASTHAN	EPI_ISL_9905715	BA.1
TS-1232	15	FEMALE	Pratapgarh	RAJASTHAN	EPI_ISL_9905716	BA.2
TS-1282	30	MALE	Bikaner	RAJASTHAN	EPI_ISL_9905731	BA.1
TS-1283	14	MALE	Bikaner	RAJASTHAN	EPI_ISL_9905732	BA.1
TS-1276	47	FEMALE	Bikaner	RAJASTHAN	EPI_ISL_9905730	BA.1
TS-1209	42	MALE	Sikar	RAJASTHAN	EPI_ISL_9905704	BA.1
TS-1239	40	FEMALE	Jodhpur	RAJASTHAN	EPI_ISL_9905721	BA.1
TS-1344	45	MALE	Jodhpur	RAJASTHAN	EPI_ISL_9905764	BA.1
TS-1252	22	FEMALE	Jaipur	RAJASTHAN	EPI_ISL_9905724	BA.1
TS-1253	23	FEMALE	Jaipur	RAJASTHAN	EPI_ISL_9905725	BA.1
TS-1332	31	FEMALE	Jaipur	RAJASTHAN	EPI_ISL_9905758	BA.1
TS-1353	35	MALE	Jaipur	RAJASTHAN	EPI_ISL_9905769	BA.2
TS-1355	73	FEMALE	Jaipur	RAJASTHAN	EPI_ISL_9905771	BA.2
TS-1352	70	MALE	Jaipur	RAJASTHAN	EPI_ISL_9905768	BA.2
TS-1338	62	MALE	Jaipur	RAJASTHAN	EPI_ISL_9905763	BA.1
TS-1345	31	MALE	Jaipur	RAJASTHAN	EPI_ISL_9905765	BA.1
TS-1216	32	FEMALE	Jaipur	RAJASTHAN	EPI_ISL_9905708	BA.1
TS-1226	27	FEMALE	Jaipur	RAJASTHAN	EPI_ISL_9905713	BA.1
TS-1220	37	FEMALE	Jaipur	RAJASTHAN	EPI_ISL_9905710	BA.2
TS-1214	29	MALE	Jaipur	RAJASTHAN	EPI_ISL_9905707	BA.1
TS-1244	38	FEMALE	Jaipur	RAJASTHAN	EPI_ISL_9905722	BA.1
TS-1213	69	MALE	Jaipur	RAJASTHAN	EPI_ISL_9905706	BA.1
TS-1299	15	MALE	Jaipur	RAJASTHAN	EPI_ISL_9905739	BA.1
TS-1303	46	MALE	Jaipur	RAJASTHAN	EPI_ISL_9905742	BA.1
TS-1306	49	MALE	Jaipur	RAJASTHAN	EPI_ISL_9905744	BA.1
TS-1315	35	MALE	Jaipur	RAJASTHAN	EPI_ISL_9905749	BA.1
TS-1347	28	MALE	Jaipur	RAJASTHAN	EPI_ISL_9905766	BA.2
TS-1266	22	FEMALE	Jaipur	RAJASTHAN	EPI_ISL_9905728	BA.1
TS-1334	36	FEMALE	Jaipur	RAJASTHAN	EPI_ISL_9905760	BA.1
TS-1348	26	FEMALE	Jaipur	RAJASTHAN	EPI_ISL_9905767	BA.1
TS-1274	42	MALE	Jaipur	RAJASTHAN	EPI_ISL_9905729	BA.2
TS-1304	17	MALE	Jaipur	RAJASTHAN	EPI_ISL_9905743	BA.1
TS-1354	25	MALE	Jaipur	RAJASTHAN	EPI_ISL_9905770	BA.2
TS-1369	29	MALE	Jaipur	RAJASTHAN	EPI_ISL_9905778	BA.2
TS-1373	67	FEMALE	Jaipur	RAJASTHAN	EPI_ISL_9905780	BA.1
TS-1258	21	FEMALE	Jaipur	RAJASTHAN	EPI_ISL_9905726	BA.1
TS-1262	61	MALE	Jaipur	RAJASTHAN	EPI_ISL_9905727	BA.1
TS-1372	51	MALE	Jaipur	RAJASTHAN	EPI_ISL_9905779	BA.1
TS-1367	28	FEMALE	Jaipur	RAJASTHAN	EPI_ISL_9905777	BA.2
TS-1210	25	MALE	Jaipur	RAJASTHAN	EPI_ISL_9905705	BA.1
TS-1224	12	MALE	Jaipur	RAJASTHAN	EPI_ISL_9905712	BA.1
TS-1246	70	MALE	Jaipur	RAJASTHAN	EPI_ISL_9905723	BA.2
TS-1217	53	MALE	Jaipur	RAJASTHAN	EPI_ISL_9905709	BA.1
TS-1221	23	MALE	Jaipur	RAJASTHAN	EPI_ISL_9905711	BA.1
TS-1336	52	FEMALE	Jaipur	RAJASTHAN	EPI_ISL_9905761	BA.1
TS-1391	35	MALE	Jaipur	RAJASTHAN	EPI_ISL_9905791	BA.1
TS-1379	20	FEMALE	Bharatpur	RAJASTHAN	EPI_ISL_9905783	BA.1
TS-1301	34	MALE	BHILWARA	RAJASTHAN	EPI_ISL_9905741	BA.1
TS-1361	55	FEMALE	Ajmer	RAJASTHAN	EPI_ISL_9905774	BA.1
TS-1359	32	MALE	Ajmer	RAJASTHAN	EPI_ISL_9905773	BA.1
TS-1374	63	MALE	Udaipur	RAJASTHAN	EPI_ISL_9905781	BA.1
TS-1375	70	FEMALE	Udaipur	RAJASTHAN	EPI_ISL_9905782	BA.1
TS-1393	29	FEMALE	Jaipur	RAJASTHAN	EPI_ISL_9905793	BA.1
TS-1406	54	FEMALE	Jaipur	RAJASTHAN	EPI_ISL_9905798	BA.2
TS-1316	50	MALE	Jaipur	RAJASTHAN	EPI_ISL_9905750	BA.1
TS-1317	46	FEMALE	Jaipur	RAJASTHAN	EPI_ISL_9905751	BA.1
TS-1318	21	FEMALE	Jaipur	RAJASTHAN	EPI_ISL_9905752	BA.1
TS-1319	16	FEMALE	Jaipur	RAJASTHAN	EPI_ISL_9905753	B.1.1.529
TS-1400	20	MALE	Jaipur	RAJASTHAN	EPI_ISL_9905796	BA.2
TS-1331	49	MALE	Jaipur	RAJASTHAN	EPI_ISL_9905757	BA.2
TS-1503	61	MALE	Jaipur	RAJASTHAN	EPI_ISL_9905824	BA.1
TS-1398	58	MALE	Jaipur	RAJASTHAN	EPI_ISL_9905794	BA.1
TS-1385	25	MALE	JAIPUR	RAJASTHAN	EPI_ISL_9905787	BA.2
TS-1386	55	MALE	JAIPUR	RAJASTHAN	EPI_ISL_9905788	BA.2
TS-1388	20	MALE	JAIPUR	RAJASTHAN	EPI_ISL_9905789	BA.2
TS-1390	58	FEMALE	JAIPUR	RAJASTHAN	EPI_ISL_9905790	BA.1
TS-1404	37	MALE	JAIPUR	RAJASTHAN	EPI_ISL_9905797	BA.1
TS-1407	38	FEMALE	JAIPUR	RAJASTHAN	EPI_ISL_9905799	BA.2
TS-1408	13	FEMALE	JAIPUR	RAJASTHAN	EPI_ISL_9905800	BA.2
TS-1383	24	MALE	JAIPUR	RAJASTHAN	EPI_ISL_9905785	BA.2
TS-1384	21	MALE	JAIPUR	RAJASTHAN	EPI_ISL_9905786	BA.2
TS-1392	37	MALE	JAIPUR	RAJASTHAN	EPI_ISL_9905792	BA.2
TS-1399	18	MALE	JAIPUR	RAJASTHAN	EPI_ISL_9905795	BA.1
TS-1291	48	MALE	JAIPUR	RAJASTHAN	EPI_ISL_9905733	BA.1
TS-1292	30	FEMALE	JAIPUR	RAJASTHAN	EPI_ISL_9905734	BA.1
TS-1293	30	MALE	JAIPUR	RAJASTHAN	EPI_ISL_9905735	BA.1
TS-1294	52	FEMALE	JAIPUR	RAJASTHAN	EPI_ISL_9905736	BA.1
TS-1295	52	MALE	JAIPUR	RAJASTHAN	EPI_ISL_9905737	BA.1
TS-1296	21	MALE	JAIPUR	RAJASTHAN	EPI_ISL_9905738	BA.1
TS-1300	18	FEMALE	JAIPUR	RAJASTHAN	EPI_ISL_9905740	BA.1
TS-1307	46	FEMALE	JAIPUR	RAJASTHAN	EPI_ISL_9905745	BA.1
TS-1308	47	MALE	JAIPUR	RAJASTHAN	EPI_ISL_9905746	BA.1
TS-1309	43	FEMALE	JAIPUR	RAJASTHAN	EPI_ISL_9905747	BA.1
TS-1312	29	FEMALE	JAIPUR	RAJASTHAN	EPI_ISL_9905748	BA.1
TS-1419	20	FEMALE	JAIPUR	RAJASTHAN	EPI_ISL_9905801	BA.1
TS-1422	47	FEMALE	JAIPUR	RAJASTHAN	EPI_ISL_9905802	BA.1
TS-1431	24	MALE	JAIPUR	RAJASTHAN	EPI_ISL_9905803	BA.1
TS-1435	29	MALE	JAIPUR	RAJASTHAN	EPI_ISL_9905804	BA.1
TS-1442	31	FEMALE	JAIPUR	RAJASTHAN	EPI_ISL_9905805	BA.1
TS-1444	46	MALE	JAIPUR	RAJASTHAN	EPI_ISL_9905806	BA.1
TS-1381	40	MALE	JAIPUR	RAJASTHAN	EPI_ISL_9905784	BA.1
TS-1333	79	FEMALE	JAIPUR	RAJASTHAN	EPI_ISL_9905759	BA.1
TS-1366	63	MALE	JAIPUR	RAJASTHAN	EPI_ISL_9905776	BA.1
TS-1356	48	MALE	JAIPUR	RAJASTHAN	EPI_ISL_9905772	BA.1
TS-1150	56	MALE	JAIPUR	RAJASTHAN	EPI_ISL_9905686	BA.1
TS-1230	21	FEMALE	Pratapgarh	RAJASTHAN	EPI_ISL_9905714	BA.1
TS-1233	21	FEMALE	Pratapgarh	RAJASTHAN	EPI_ISL_9905717	BA.1
TS-1234	17	FEMALE	Pratapgarh	RAJASTHAN	EPI_ISL_9905718	BA.1
TS-1235	42	FEMALE	Pratapgarh	RAJASTHAN	EPI_ISL_9905719	BA.1
TS-1486	66	MALE	Hanumangarh	RAJASTHAN	EPI_ISL_9905813	BA.1
TS-1545	18	MALE	Alwar	RAJASTHAN	EPI_ISL_9905833	B.1.1.529
TS-1715	63	FEMALE	Kota	RAJASTHAN	EPI_ISL_9905881	BA.2
TS-1716	68	MALE	Kota	RAJASTHAN	EPI_ISL_9905882	BA.2
TS-1697	22	FEMALE	Sikar	RAJASTHAN	EPI_ISL_9905869	BA.1
TS-1585	45	MALE	JAIPUR	RAJASTHAN	EPI_ISL_9905846	BA.1
TS-1587	42	FEMALE	JAIPUR	RAJASTHAN	EPI_ISL_9905847	BA.2
TS-1592	6	MALE	JAIPUR	RAJASTHAN	EPI_ISL_9905849	BA.2
TS-1724	68	MALE	JAIPUR	RAJASTHAN	EPI_ISL_9905889	BA.1
TS-1638	60	FEMALE	JAIPUR	RAJASTHAN	EPI_ISL_9905858	BA.1
TS-1670	24	MALE	JAIPUR	RAJASTHAN	EPI_ISL_9905863	BA.1
TS-1622	13	FEMALE	JAIPUR	RAJASTHAN	EPI_ISL_9905855	BA.2
TS-1704	63	MALE	JAIPUR	RAJASTHAN	EPI_ISL_9905873	BA.1
TS-1712	30	FEMALE	JAIPUR	RAJASTHAN	EPI_ISL_9905879	BA.1
TS-1707	25	MALE	JAIPUR	RAJASTHAN	EPI_ISL_9905875	BA.1
TS-1623	39	MALE	JAIPUR	RAJASTHAN	EPI_ISL_9905856	BA.1
TS-1713	52	FEMALE	JAIPUR	RAJASTHAN	EPI_ISL_9905849	BA.1
TS-1703	52	FEMALE	JAIPUR	RAJASTHAN	EPI_ISL_9905872	BA.1
TS-1705	28	FEMALE	JAIPUR	RAJASTHAN	EPI_ISL_9905874	BA.1
TS-1708	60	MALE	JAIPUR	RAJASTHAN	EPI_ISL_9905876	BA.1
TS-1671	27	MALE	JAIPUR	RAJASTHAN	EPI_ISL_9905864	BA.1
TS-1687	35	FEMALE	JAIPUR	RAJASTHAN	EPI_ISL_9905866	BA.1
TS-1467	39	MALE	JAIPUR	RAJASTHAN	EPI_ISL_9905809	BA.1
TS-1538	75	MALE	JAIPUR	RAJASTHAN	EPI_ISL_9905830	BA.1
TS-1451	23	FEMALE	JAIPUR	RAJASTHAN	EPI_ISL_9905807	BA.2
TS-1710	46	MALE	Bharatpur	RAJASTHAN	EPI_ISL_9905878	BA.1
TS-1458	67	MALE	Other	RAJASTHAN	EPI_ISL_9905808	BA.1
TS-1479	57	FEMALE	Jaipur	RAJASTHAN	EPI_ISL_9905812	BA.1
TS-1494	33	MALE	Jaipur	RAJASTHAN	EPI_ISL_9905818	BA.2
TS-1499	54	MALE	Jaipur	RAJASTHAN	EPI_ISL_9905821	BA.2
TS-1501	20	MALE	Jaipur	RAJASTHAN	EPI_ISL_9905823	BA.2
TS-1725	79	FEMALE	Jaipur	RAJASTHAN	EPI_ISL_9905890	BA.1
TS-1726	60	MALE	Jaipur	RAJASTHAN	EPI_ISL_9905891	BA.1
TS-1731	53	FEMALE	Jaipur	RAJASTHAN	EPI_ISL_9905892	BA.1
TS-1745	15	FEMALE	Jaipur	RAJASTHAN	EPI_ISL_9905903	BA.2
TS-1639	55	MALE	Jaipur	RAJASTHAN	EPI_ISL_9905859	BA.1
TS-1647	20	FEMALE	Jaipur	RAJASTHAN	EPI_ISL_9905861	BA.1
TS-1696	14	MALE	Other	RAJASTHAN	EPI_ISL_9905868	BA.2
TS-1700	28	FEMALE	Jaipur	RAJASTHAN	EPI_ISL_9905870	BA.2
TS-1607	12	MALE	Jaipur	RAJASTHAN	EPI_ISL_9905853	BA.1
TS-1630	27	MALE	Jaipur	RAJASTHAN	EPI_ISL_9905857	BA.2
TS-1646	2	FEMALE	Jaipur	RAJASTHAN	EPI_ISL_9905860	BA.2
TS-1694	33	MALE	Jaipur	RAJASTHAN	EPI_ISL_9905867	BA.1
TS-1606	41	FEMALE	Jaipur	RAJASTHAN	EPI_ISL_9905852	BA.1
TS-1709	55	MALE	Jaipur	RAJASTHAN	EPI_ISL_9905877	BA.1
TS-1663	30	FEMALE	Jaipur	RAJASTHAN	EPI_ISL_9905862	BA.2
TS-1701	13	MALE	Other	RAJASTHAN	EPI_ISL_9905871	BA.2
TS-1678	23	MALE	Jaipur	RAJASTHAN	EPI_ISL_9905865	BA.2
TS-1500	40	MALE	Jaipur	RAJASTHAN	EPI_ISL_9905822	BA.2
TS-1493	23	MALE	Jaipur	RAJASTHAN	EPI_ISL_9905817	BA.2
TS-1512	52	MALE	Jaipur	RAJASTHAN	EPI_ISL_9905826	BA.2
TS-1495	23	MALE	Jaipur	RAJASTHAN	EPI_ISL_9905819	BA.1
TS-1477	50	MALE	Jaipur	RAJASTHAN	EPI_ISL_9905810	BA.1
TS-1519	22	MALE	Jaipur	RAJASTHAN	EPI_ISL_9905827	BA.1
TS-1492	32	MALE	Jaipur	RAJASTHAN	EPI_ISL_9905816	BA.2
TS-1497	20	MALE	Jaipur	RAJASTHAN	EPI_ISL_9905820	BA.2
TS-1487	53	MALE	Jaipur	RAJASTHAN	EPI_ISL_9905814	BA.1
TS-1511	40	MALE	Jaipur	RAJASTHAN	EPI_ISL_9905825	BA.1
TS-1491	19	MALE	Jaipur	RAJASTHAN	EPI_ISL_9905815	BA.2
TS-1578	71	FEMALE	Jaipur	RAJASTHAN	EPI_ISL_9905844	BA.1
TS-1555	73	MALE	Other	RAJASTHAN	EPI_ISL_9905841	BA.1
TS-1615	61	MALE	Jaipur	RAJASTHAN	EPI_ISL_9905854	BA.1
TS-1546	28	MALE	Alwar	RAJASTHAN	EPI_ISL_9905834	BA.2
TS-1755	19	MALE	Alwar	RAJASTHAN	EPI_ISL_9905909	BA.2
TS-1547	22	FEMALE	Alwar	RAJASTHAN	EPI_ISL_9905835	BA.2
TS-1548	22	MALE	Alwar	RAJASTHAN	EPI_ISL_9905836	BA.1
TS-1550	27	MALE	Alwar	RAJASTHAN	EPI_ISL_9905837	BA.2
TS-1754	45	FEMALE	Alwar	RAJASTHAN	EPI_ISL_9905908	BA.2
TS-1803	30	MALE	Bhilwara	RAJASTHAN	EPI_ISL_9905918	BA.1
TS-1805	41	MALE	Bhilwara	RAJASTHAN	EPI_ISL_9905919	BA.1
TS-1717	48	MALE	Kota	RAJASTHAN	EPI_ISL_9905883	BA.1
TS-1719	28	MALE	Kota	RAJASTHAN	EPI_ISL_9905885	BA.1
TS-1552	19	FEMALE	Kota	RAJASTHAN	EPI_ISL_9905839	BA.2
TS-1718	28	FEMALE	Kota	RAJASTHAN	EPI_ISL_9905884	BA.1
TS-1770	45	FEMALE	Kota	RAJASTHAN	EPI_ISL_9905912	BA.1
TS-1561	72	MALE	Udaipur	RAJASTHAN	EPI_ISL_9905842	BA.1
TS-1153	19	FEMALE	Udaipur	RAJASTHAN	EPI_ISL_9905687	BA.1
TS-1763	21	FEMALE	Udaipur	RAJASTHAN	EPI_ISL_9905911	BA.2
TS-1732	42	MALE	Jhunjhunu	RAJASTHAN	EPI_ISL_9905893	BA.1
TS-1535	23	FEMALE	Jaipur	RAJASTHAN	EPI_ISL_9905828	BA.2
TS-1762	39	FEMALE	Jaipur	RAJASTHAN	EPI_ISL_9905910	BA.2
TS-1723	65	MALE	Jaipur	RAJASTHAN	EPI_ISL_9905888	BA.2
TS-1742	46	MALE	Jaipur	RAJASTHAN	EPI_ISL_9905900	BA.1
TS-1577	46	MALE	Jaipur	RAJASTHAN	EPI_ISL_9905843	BA.2
TS-1590	37	MALE	Jaipur	RAJASTHAN	EPI_ISL_9905848	BA.2
TS-2432	41	FEMALE	Jaipur	RAJASTHAN	EPI_ISL_9905922	BA.1
TS-1749	30	FEMALE	Jaipur	RAJASTHAN	EPI_ISL_9905907	BA.2
TS-1746	41	FEMALE	Jaipur	RAJASTHAN	EPI_ISL_9905904	BA.2
TS-1536	63	FEMALE	Jaipur	RAJASTHAN	EPI_ISL_9905829	BA.2
TS-1540	29	FEMALE	Jaipur	RAJASTHAN	EPI_ISL_9905831	BA.1
TS-1541	50	MALE	Jaipur	RAJASTHAN	EPI_ISL_9905832	BA.1
TS-1736	13	FEMALE	Other	RAJASTHAN	EPI_ISL_9905895	BA.2
TS-1737	39	MALE	Jaipur	RAJASTHAN	EPI_ISL_9905896	BA.2
TS-1740	21	FEMALE	Other	RAJASTHAN	EPI_ISL_9905898	BA.1
TS-1743	22	MALE	Jaipur	RAJASTHAN	EPI_ISL_9905901	BA.2
TS-1721	53	MALE	Jaipur	RAJASTHAN	EPI_ISL_9905886	BA.1
TS-1744	21	MALE	Jaipur	RAJASTHAN	EPI_ISL_9905902	BA.1
TS-2449	49	MALE	Jaipur	RAJASTHAN	EPI_ISL_9905923	BA.1
TS-1551	17	FEMALE	Jaipur	RAJASTHAN	EPI_ISL_9905838	B.1.1.529
TS-1554	53	FEMALE	Jaipur	RAJASTHAN	EPI_ISL_9905840	BA.1
TS-1578	66	MALE	Jaipur	RAJASTHAN	EPI_ISL_9905844	BA.1
TS-1931	25	MALE	Jaipur	RAJASTHAN	EPI_ISL_11884274	B.1.1.529
TS-1581	55	MALE	Jaipur	RAJASTHAN	EPI_ISL_9905845	BA.1
TS-1595	47	MALE	Jaipur	RAJASTHAN	EPI_ISL_9905850	BA.1
TS-1598	44	FEMALE	Jaipur	RAJASTHAN	EPI_ISL_9905851	BA.2
TS-1748	29	FEMALE	Jaipur	RAJASTHAN	EPI_ISL_9905906	BA.1
TS-1722	70	FEMALE	Other	RAJASTHAN	EPI_ISL_9905887	BA.1
TS-1739	43	FEMALE	Jaipur	RAJASTHAN	EPI_ISL_9905897	BA.1
TS-1734	28	FEMALE	Jaipur	RAJASTHAN	EPI_ISL_9905894	BA.1
TS-1747	19	MALE	Jaipur	RAJASTHAN	EPI_ISL_9905905	BA.1
TS-1741	55	FEMALE	Jaipur	RAJASTHAN	EPI_ISL_9905899	BA.1
TS-1778	12	FEMALE	Jaipur	RAJASTHAN	EPI_ISL_9905913	BA.1
TS-1779	13	MALE	Jaipur	RAJASTHAN	EPI_ISL_9905914	BA.2
TS-1786	16	MALE	Jaipur	RAJASTHAN	EPI_ISL_9905915	BA.1
TS-1787	26	MALE	Jaipur	RAJASTHAN	EPI_ISL_9905916	BA.2
TS-1794	14	MALE	Jaipur	RAJASTHAN	EPI_ISL_9905917	BA.2
TS-1806	17	FEMALE	Bhilwara	RAJASTHAN	EPI_ISL_9905920	BA.1

## Sheet: Metadata Omicron Sequences
Seq Id	Age	Gender	District	State	GISAID Accession Id	Lineage
TS-456	47	MALE	Jaipur	RAJASTHAN	EPI_ISL_11886604	B.1.1.529
TS-453	38	FEMALE	Jaipur	RAJASTHAN	EPI_ISL_12493257	B.1.1.529
TS-454	12	FEMALE	Jaipur	RAJASTHAN	EPI_ISL_8572647	B.1.1.529
TS-455	7	FEMALE	Jaipur	RAJASTHAN	EPI_ISL_8572648	B.1.1.529
TS-377	48	MALE	Jaipur	RAJASTHAN	EPI_ISL_12493255	B.1.1.529
TS-408	39	FEMALE	Jaipur	RAJASTHAN	EPI_ISL_11886633	B.1.1.529
TS-410	47	FEMALE	Jaipur	RAJASTHAN	EPI_ISL_8572649	B.1.1.529
TS-407	71	MALE	Jaipur	RAJASTHAN	EPI_ISL_8572652	B.1.1.529
TS-411	16	FEMALE	Jaipur	RAJASTHAN	EPI_ISL_8572651	B.1.1.529
TS-582	47	MALE	Jaipur	RAJASTHAN	EPI_ISL_8572658	B.1.1.529
TS-648	15	FEMALE	Jaipur	RAJASTHAN	EPI_ISL_8572659	B.1.1.529
TS-649	12	MALE	Jaipur	RAJASTHAN	EPI_ISL_8572661	B.1.1.529
TS-650	43	MALE	Jaipur	RAJASTHAN	EPI_ISL_8572660	B.1.1.529
TS-642	50	FEMALE	Sikar	RAJASTHAN	EPI_ISL_12008659	BA.1
TS-643	40	FEMALE	Sikar	RAJASTHAN	EPI_ISL_12008678	BA.1
TS-644	67	MALE	Sikar	RAJASTHAN	EPI_ISL_12008705	BA.1
TS-596	19	FEMALE	Jaipur	RAJASTHAN	EPI_ISL_9905924	BA.1
TS-868	13	FEMALE	Sikar	RAJASTHAN	EPI_ISL_12157263	B.1.1.529
TS-833	62	MALE	Jaipur	RAJASTHAN	EPI_ISL_9905928	BA.1
TS-851	63	MALE	Jaipur	RAJASTHAN	EPI_ISL_9905930	BA.1
TS-850	59	FEMALE	Jaipur	RAJASTHAN	EPI_ISL_9905929	BA.1
TS-871	28	MALE	Ajmer	RAJASTHAN	EPI_ISL_9905931	BA.1
TS-992	48	MALE	Udaipur	RAJASTHAN	EPI_ISL_9905936	B.1.1.529
TS-1089	46	FEMALE	Udaipur	RAJASTHAN	EPI_ISL_9905678	B.1.1.529
TS-1053	73	MALE	Udaipur	RAJASTHAN	EPI_ISL_9905672	B.1
TS-1031	14	FEMALE	Ajmer	RAJASTHAN	EPI_ISL_9905665	B.1.1.529
TS-1033	47	MALE	Ajmer	RAJASTHAN	EPI_ISL_9905667	B.1.1.529
TS-1034	42	FEMALE	Ajmer	RAJASTHAN	EPI_ISL_9905668	B.1.1.529
TS-1032	41	MALE	Ajmer	RAJASTHAN	EPI_ISL_9905666	B.1.1.529
TS-1036	49	MALE	Ajmer	RAJASTHAN	EPI_ISL_9905669	B.1.1.529
TS-1037	19	FEMALE	Ajmer	RAJASTHAN	EPI_ISL_9905670	B.1.1.529
TS-977	18	MALE	Jaipur	RAJASTHAN	EPI_ISL_9905932	B.1.1.529
TS-785	22	FEMALE	Jaipur	RAJASTHAN	EPI_ISL_9905926	B.1.1.529
TS-982	29	MALE	Jaipur	RAJASTHAN	EPI_ISL_9905934	B.1.1.529
TS-796	35	MALE	Jaipur	RAJASTHAN	EPI_ISL_9905927	B.1.1.529
TS-983	34	MALE	Jaipur	RAJASTHAN	EPI_ISL_9905935	B.1.1.529
TS-784	35	FEMALE	Jaipur	RAJASTHAN	EPI_ISL_9905925	B.1.1.529
TS-978	59	MALE	Jaipur	RAJASTHAN	EPI_ISL_9905933	BA.1
TS-1002	45	FEMALE	Jaipur	RAJASTHAN	EPI_ISL_9905664	BA.1
TS-1000	54	FEMALE	Jaipur	RAJASTHAN	EPI_ISL_9905663	B.1.1.529
TS-1062	62	FEMALE	Jaipur	RAJASTHAN	EPI_ISL_9905675	B.1.1.529
TS-1061	66	MALE	Jaipur	RAJASTHAN	EPI_ISL_9905674	B.1.1.529
TS-1059	46	MALE	Other	RAJASTHAN	EPI_ISL_9905673	BA.2
TS-1063	11	MALE	Jaipur	RAJASTHAN	EPI_ISL_9905676	B.1.1.529
TS-1050	52	FEMALE	Jaipur	RAJASTHAN	EPI_ISL_9905671	B.1.1.529
TS-1078	68	FEMALE	Udaipur	RAJASTHAN	EPI_ISL_9905677	B.1.1.529
TS-1191	12	FEMALE	Bhilwara	RAJASTHAN	EPI_ISL_9905697	BA.1
TS-1192	7	MALE	Bhilwara	RAJASTHAN	EPI_ISL_9905698	BA.1
TS-1107	42	MALE	Jodhpur	RAJASTHAN	EPI_ISL_9905679	BA.1
TS-1165	48	MALE	Ajmer	RAJASTHAN	EPI_ISL_9905693	BA.1
TS-1164	76	MALE	Ajmer	RAJASTHAN	EPI_ISL_9905692	BA.1
TS-1169	14	MALE	Ajmer	RAJASTHAN	EPI_ISL_9905695	BA.1
TS-1170	40	FEMALE	Ajmer	RAJASTHAN	EPI_ISL_9905696	BA.1
TS-1115	56	FEMALE	Ajmer	RAJASTHAN	EPI_ISL_9905681	BA.1
TS-1160	16	FEMALE	Ajmer	RAJASTHAN	EPI_ISL_9905688	BA.1
TS-1161	49	MALE	Ajmer	RAJASTHAN	EPI_ISL_9905689	BA.1
TS-1162	38	FEMALE	Ajmer	RAJASTHAN	EPI_ISL_9905690	BA.1
TS-1163	22	MALE	Ajmer	RAJASTHAN	EPI_ISL_9905691	BA.1
TS-1166	46	FEMALE	Ajmer	RAJASTHAN	EPI_ISL_9905694	BA.1
TS-1143	56	FEMALE	Jaipur	RAJASTHAN	EPI_ISL_9905685	BA.1
TS-1116	47	MALE	Jaipur	RAJASTHAN	EPI_ISL_9905682	BA.1
TS-1128	64	MALE	Jaipur	RAJASTHAN	EPI_ISL_9905684	BA.1
TS-1193	26	FEMALE	Jaipur	RAJASTHAN	EPI_ISL_9905699	BA.1
TS-1198	65	MALE	Jaipur	RAJASTHAN	EPI_ISL_9905702	BA.1
TS-1195	49	MALE	Jaipur	RAJASTHAN	EPI_ISL_9905700	BA.1
TS-1197	17	FEMALE	Jaipur	RAJASTHAN	EPI_ISL_9905701	BA.1
TS-1199	86	FEMALE	Jaipur	RAJASTHAN	EPI_ISL_9905703	BA.1
TS-1108	16	MALE	Jaipur	RAJASTHAN	EPI_ISL_9905680	BA.1
TS-1123	46	MALE	Alwar	RAJASTHAN	EPI_ISL_9905683	BA.2
TS-1337	36	FEMALE	Bhilwara	RAJASTHAN	EPI_ISL_9905762	BA.1
TS-1362	7	MALE	Ajmer	RAJASTHAN	EPI_ISL_9905775	BA.1
TS-1324	14	FEMALE	Sirohi	RAJASTHAN	EPI_ISL_9905754	BA.1
TS-1325	39	FEMALE	Sirohi	RAJASTHAN	EPI_ISL_9905755	BA.1
TS-1326	7	MALE	Sirohi	RAJASTHAN	EPI_ISL_9905756	BA.1
TS-1236	54	MALE	Pratapgarh	RAJASTHAN	EPI_ISL_9905720	BA.1
TS-1231	50	MALE	Pratapgarh	RAJASTHAN	EPI_ISL_9905715	BA.1
TS-1232	15	FEMALE	Pratapgarh	RAJASTHAN	EPI_ISL_9905716	BA.2
TS-1282	30	MALE	Bikaner	RAJASTHAN	EPI_ISL_9905731	BA.1
TS-1283	14	MALE	Bikaner	RAJASTHAN	EPI_ISL_9905732	BA.1
TS-1276	47	FEMALE	Bikaner	RAJASTHAN	EPI_ISL_9905730	BA.1
TS-1209	42	MALE	Sikar	RAJASTHAN	EPI_ISL_9905704	BA.1
TS-1239	40	FEMALE	Jodhpur	RAJASTHAN	EPI_ISL_9905721	BA.1
TS-1344	45	MALE	Jodhpur	RAJASTHAN	EPI_ISL_9905764	BA.1
TS-1252	22	FEMALE	Jaipur	RAJASTHAN	EPI_ISL_9905724	BA.1
TS-1253	23	FEMALE	Jaipur	RAJASTHAN	EPI_ISL_9905725	BA.1
TS-1332	31	FEMALE	Jaipur	RAJASTHAN	EPI_ISL_9905758	BA.1
TS-1353	35	MALE	Jaipur	RAJASTHAN	EPI_ISL_9905769	BA.2
TS-1355	73	FEMALE	Jaipur	RAJASTHAN	EPI_ISL_9905771	BA.2
TS-1352	70	MALE	Jaipur	RAJASTHAN	EPI_ISL_9905768	BA.2
TS-1338	62	MALE	Jaipur	RAJASTHAN	EPI_ISL_9905763	BA.1
TS-1345	31	MALE	Jaipur	RAJASTHAN	EPI_ISL_9905765	BA.1
TS-1216	32	FEMALE	Jaipur	RAJASTHAN	EPI_ISL_9905708	BA.1
TS-1226	27	FEMALE	Jaipur	RAJASTHAN	EPI_ISL_9905713	BA.1
TS-1220	37	FEMALE	Jaipur	RAJASTHAN	EPI_ISL_9905710	BA.2
TS-1214	29	MALE	Jaipur	RAJASTHAN	EPI_ISL_9905707	BA.1
TS-1244	38	FEMALE	Jaipur	RAJASTHAN	EPI_ISL_9905722	BA.1
TS-1213	69	MALE	Jaipur	RAJASTHAN	EPI_ISL_9905706	BA.1
TS-1299	15	MALE	Jaipur	RAJASTHAN	EPI_ISL_9905739	BA.1
TS-1303	46	MALE	Jaipur	RAJASTHAN	EPI_ISL_9905742	BA.1
TS-1306	49	MALE	Jaipur	RAJASTHAN	EPI_ISL_9905744	BA.1
TS-1315	35	MALE	Jaipur	RAJASTHAN	EPI_ISL_9905749	BA.1
TS-1347	28	MALE	Jaipur	RAJASTHAN	EPI_ISL_9905766	BA.2
TS-1266	22	FEMALE	Jaipur	RAJASTHAN	EPI_ISL_9905728	BA.1
TS-1334	36	FEMALE	Jaipur	RAJASTHAN	EPI_ISL_9905760	BA.1
TS-1348	26	FEMALE	Jaipur	RAJASTHAN	EPI_ISL_9905767	BA.1
TS-1274	42	MALE	Jaipur	RAJASTHAN	EPI_ISL_9905729	BA.2
TS-1304	17	MALE	Jaipur	RAJASTHAN	EPI_ISL_9905743	BA.1
TS-1354	25	MALE	Jaipur	RAJASTHAN	EPI_ISL_9905770	BA.2
TS-1369	29	MALE	Jaipur	RAJASTHAN	EPI_ISL_9905778	BA.2
TS-1373	67	FEMALE	Jaipur	RAJASTHAN	EPI_ISL_9905780	BA.1
TS-1258	21	FEMALE	Jaipur	RAJASTHAN	EPI_ISL_9905726	BA.1
TS-1262	61	MALE	Jaipur	RAJASTHAN	EPI_ISL_9905727	BA.1
TS-1372	51	MALE	Jaipur	RAJASTHAN	EPI_ISL_9905779	BA.1
TS-1367	28	FEMALE	Jaipur	RAJASTHAN	EPI_ISL_9905777	BA.2
TS-1210	25	MALE	Jaipur	RAJASTHAN	EPI_ISL_9905705	BA.1
TS-1224	12	MALE	Jaipur	RAJASTHAN	EPI_ISL_9905712	BA.1
TS-1246	70	MALE	Jaipur	RAJASTHAN	EPI_ISL_9905723	BA.2
TS-1217	53	MALE	Jaipur	RAJASTHAN	EPI_ISL_9905709	BA.1
TS-1221	23	MALE	Jaipur	RAJASTHAN	EPI_ISL_9905711	BA.1
TS-1336	52	FEMALE	Jaipur	RAJASTHAN	EPI_ISL_9905761	BA.1
TS-1391	35	MALE	Jaipur	RAJASTHAN	EPI_ISL_9905791	BA.1
TS-1379	20	FEMALE	Bharatpur	RAJASTHAN	EPI_ISL_9905783	BA.1
TS-1301	34	MALE	Bhilwara	RAJASTHAN	EPI_ISL_9905741	BA.1
TS-1361	55	FEMALE	Ajmer	RAJASTHAN	EPI_ISL_9905774	BA.1
TS-1359	32	MALE	Ajmer	RAJASTHAN	EPI_ISL_9905773	BA.1
TS-1374	63	MALE	Udaipur	RAJASTHAN	EPI_ISL_9905781	BA.1
TS-1375	70	FEMALE	Udaipur	RAJASTHAN	EPI_ISL_9905782	BA.1
TS-1393	29	FEMALE	Jaipur	RAJASTHAN	EPI_ISL_9905793	BA.1
TS-1406	54	FEMALE	Jaipur	RAJASTHAN	EPI_ISL_9905798	BA.2
TS-1316	50	MALE	Jaipur	RAJASTHAN	EPI_ISL_9905750	BA.1
TS-1317	46	FEMALE	Jaipur	RAJASTHAN	EPI_ISL_9905751	BA.1
TS-1318	21	FEMALE	Jaipur	RAJASTHAN	EPI_ISL_9905752	BA.1
TS-1319	16	FEMALE	Jaipur	RAJASTHAN	EPI_ISL_9905753	B.1.1.529
TS-1400	20	MALE	Jaipur	RAJASTHAN	EPI_ISL_9905796	BA.2
TS-1331	49	MALE	Jaipur	RAJASTHAN	EPI_ISL_9905757	BA.2
TS-1503	61	MALE	Jaipur	RAJASTHAN	EPI_ISL_9905824	BA.1
TS-1398	58	MALE	Jaipur	RAJASTHAN	EPI_ISL_9905794	BA.1
TS-1385	25	MALE	Jaipur	RAJASTHAN	EPI_ISL_9905787	BA.2
TS-1386	55	MALE	Jaipur	RAJASTHAN	EPI_ISL_9905788	BA.2
TS-1388	20	MALE	Jaipur	RAJASTHAN	EPI_ISL_9905789	BA.2
TS-1390	58	FEMALE	Jaipur	RAJASTHAN	EPI_ISL_9905790	BA.1
TS-1404	37	MALE	Jaipur	RAJASTHAN	EPI_ISL_9905797	BA.1
TS-1407	38	FEMALE	Jaipur	RAJASTHAN	EPI_ISL_9905799	BA.2
TS-1408	13	FEMALE	Jaipur	RAJASTHAN	EPI_ISL_9905800	BA.2
TS-1383	24	MALE	Jaipur	RAJASTHAN	EPI_ISL_9905785	BA.2
TS-1384	21	MALE	Jaipur	RAJASTHAN	EPI_ISL_9905786	BA.2
TS-1392	37	MALE	Jaipur	RAJASTHAN	EPI_ISL_9905792	BA.2
TS-1399	18	MALE	Jaipur	RAJASTHAN	EPI_ISL_9905795	BA.1
TS-1291	48	MALE	Jaipur	RAJASTHAN	EPI_ISL_9905733	BA.1
TS-1292	30	FEMALE	Jaipur	RAJASTHAN	EPI_ISL_9905734	BA.1
TS-1293	30	MALE	Jaipur	RAJASTHAN	EPI_ISL_9905735	BA.1
TS-1294	52	FEMALE	Jaipur	RAJASTHAN	EPI_ISL_9905736	BA.1
TS-1295	52	MALE	Jaipur	RAJASTHAN	EPI_ISL_9905737	BA.1
TS-1296	21	MALE	Jaipur	RAJASTHAN	EPI_ISL_9905738	BA.1
TS-1300	18	FEMALE	Jaipur	RAJASTHAN	EPI_ISL_9905740	BA.1
TS-1307	46	FEMALE	Jaipur	RAJASTHAN	EPI_ISL_9905745	BA.1
TS-1308	47	MALE	Jaipur	RAJASTHAN	EPI_ISL_9905746	BA.1
TS-1309	43	FEMALE	Jaipur	RAJASTHAN	EPI_ISL_9905747	BA.1
TS-1312	29	FEMALE	Jaipur	RAJASTHAN	EPI_ISL_9905748	BA.1
TS-1419	20	FEMALE	Jaipur	RAJASTHAN	EPI_ISL_9905801	BA.1
TS-1422	47	FEMALE	Jaipur	RAJASTHAN	EPI_ISL_9905802	BA.1
TS-1431	24	MALE	Jaipur	RAJASTHAN	EPI_ISL_9905803	BA.1
TS-1435	29	MALE	Jaipur	RAJASTHAN	EPI_ISL_9905804	BA.1
TS-1442	31	FEMALE	Jaipur	RAJASTHAN	EPI_ISL_9905805	BA.1
TS-1444	46	MALE	Jaipur	RAJASTHAN	EPI_ISL_9905806	BA.1
TS-1381	40	MALE	Jaipur	RAJASTHAN	EPI_ISL_9905784	BA.1
TS-1333	79	FEMALE	Jaipur	RAJASTHAN	EPI_ISL_9905759	BA.1
TS-1366	63	MALE	Jaipur	RAJASTHAN	EPI_ISL_9905776	BA.1
TS-1356	48	MALE	Jaipur	RAJASTHAN	EPI_ISL_9905772	BA.1
TS-1150	56	MALE	Jaipur	RAJASTHAN	EPI_ISL_9905686	BA.1
TS-1230	21	FEMALE	Pratapgarh	RAJASTHAN	EPI_ISL_9905714	BA.1
TS-1233	21	FEMALE	Pratapgarh	RAJASTHAN	EPI_ISL_9905717	BA.1
TS-1234	17	FEMALE	Pratapgarh	RAJASTHAN	EPI_ISL_9905718	BA.1
TS-1235	42	FEMALE	Pratapgarh	RAJASTHAN	EPI_ISL_9905719	BA.1
TS-1486	66	MALE	Hanumangarh	RAJASTHAN	EPI_ISL_9905813	BA.1
TS-1545	18	MALE	Alwar	RAJASTHAN	EPI_ISL_9905833	B.1.1.529
TS-1715	63	FEMALE	Kota	RAJASTHAN	EPI_ISL_9905881	BA.2
TS-1716	68	MALE	Kota	RAJASTHAN	EPI_ISL_9905882	BA.2
TS-1697	22	FEMALE	Sikar	RAJASTHAN	EPI_ISL_9905869	BA.1
TS-1585	45	MALE	Jaipur	RAJASTHAN	EPI_ISL_9905846	BA.1
TS-1587	42	FEMALE	Jaipur	RAJASTHAN	EPI_ISL_9905847	BA.2
TS-1592	6	MALE	Jaipur	RAJASTHAN	EPI_ISL_9905849	BA.2
TS-1724	68	MALE	Jaipur	RAJASTHAN	EPI_ISL_9905889	BA.1
TS-1638	60	FEMALE	Jaipur	RAJASTHAN	EPI_ISL_9905858	BA.1
TS-1670	24	MALE	Jaipur	RAJASTHAN	EPI_ISL_9905863	BA.1
TS-1622	13	FEMALE	Jaipur	RAJASTHAN	EPI_ISL_9905855	BA.2
TS-1704	63	MALE	Jaipur	RAJASTHAN	EPI_ISL_9905873	BA.1
TS-1712	30	FEMALE	Jaipur	RAJASTHAN	EPI_ISL_9905879	BA.1
TS-1707	25	MALE	Jaipur	RAJASTHAN	EPI_ISL_9905875	BA.1
TS-1623	39	MALE	Jaipur	RAJASTHAN	EPI_ISL_9905856	BA.1
TS-1713	52	FEMALE	Jaipur	RAJASTHAN	EPI_ISL_9905849	BA.1
TS-1703	52	FEMALE	Jaipur	RAJASTHAN	EPI_ISL_9905872	BA.1
TS-1705	28	FEMALE	Jaipur	RAJASTHAN	EPI_ISL_9905874	BA.1
TS-1708	60	MALE	Jaipur	RAJASTHAN	EPI_ISL_9905876	BA.1
TS-1671	27	MALE	Jaipur	RAJASTHAN	EPI_ISL_9905864	BA.1
TS-1687	35	FEMALE	Jaipur	RAJASTHAN	EPI_ISL_9905866	BA.1
TS-1467	39	MALE	Jaipur	RAJASTHAN	EPI_ISL_9905809	BA.1
TS-1538	75	MALE	Jaipur	RAJASTHAN	EPI_ISL_9905830	BA.1
TS-1451	23	FEMALE	Jaipur	RAJASTHAN	EPI_ISL_9905807	BA.2
TS-1710	46	MALE	Bharatpur	RAJASTHAN	EPI_ISL_9905878	BA.1
TS-1458	67	MALE	Other	RAJASTHAN	EPI_ISL_9905808	BA.1
TS-1479	57	FEMALE	Jaipur	RAJASTHAN	EPI_ISL_9905812	BA.1
TS-1494	33	MALE	Jaipur	RAJASTHAN	EPI_ISL_9905818	BA.2
TS-1499	54	MALE	Jaipur	RAJASTHAN	EPI_ISL_9905821	BA.2
TS-1501	20	MALE	Jaipur	RAJASTHAN	EPI_ISL_9905823	BA.2
TS-1725	79	FEMALE	Jaipur	RAJASTHAN	EPI_ISL_9905890	BA.1
TS-1726	60	MALE	Jaipur	RAJASTHAN	EPI_ISL_9905891	BA.1
TS-1731	53	FEMALE	Jaipur	RAJASTHAN	EPI_ISL_9905892	BA.1
TS-1745	15	FEMALE	Jaipur	RAJASTHAN	EPI_ISL_9905903	BA.2
TS-1639	55	MALE	Jaipur	RAJASTHAN	EPI_ISL_9905859	BA.1
TS-1647	20	FEMALE	Jaipur	RAJASTHAN	EPI_ISL_9905861	BA.1
TS-1696	14	MALE	Other	RAJASTHAN	EPI_ISL_9905868	BA.2
TS-1700	28	FEMALE	Jaipur	RAJASTHAN	EPI_ISL_9905870	BA.2
TS-1607	12	MALE	Jaipur	RAJASTHAN	EPI_ISL_9905853	BA.1
TS-1630	27	MALE	Jaipur	RAJASTHAN	EPI_ISL_9905857	BA.2
TS-1646	2	FEMALE	Jaipur	RAJASTHAN	EPI_ISL_9905860	BA.2
TS-1694	33	MALE	Jaipur	RAJASTHAN	EPI_ISL_9905867	BA.1
TS-1606	41	FEMALE	Jaipur	RAJASTHAN	EPI_ISL_9905852	BA.1
TS-1709	55	MALE	Jaipur	RAJASTHAN	EPI_ISL_9905877	BA.1
TS-1663	30	FEMALE	Jaipur	RAJASTHAN	EPI_ISL_9905862	BA.2
TS-1701	13	MALE	Other	RAJASTHAN	EPI_ISL_9905871	BA.2
TS-1678	23	MALE	Jaipur	RAJASTHAN	EPI_ISL_9905865	BA.2
TS-1500	40	MALE	Jaipur	RAJASTHAN	EPI_ISL_9905822	BA.2
TS-1493	23	MALE	Jaipur	RAJASTHAN	EPI_ISL_9905817	BA.2
TS-1512	52	MALE	Jaipur	RAJASTHAN	EPI_ISL_9905826	BA.2
TS-1495	23	MALE	Jaipur	RAJASTHAN	EPI_ISL_9905819	BA.1
TS-1477	50	MALE	Jaipur	RAJASTHAN	EPI_ISL_9905810	BA.1
TS-1519	22	MALE	Jaipur	RAJASTHAN	EPI_ISL_9905827	BA.1
TS-1492	32	MALE	Jaipur	RAJASTHAN	EPI_ISL_9905816	BA.2
TS-1497	20	MALE	Jaipur	RAJASTHAN	EPI_ISL_9905820	BA.2
TS-1487	53	MALE	Jaipur	RAJASTHAN	EPI_ISL_9905814	BA.1
TS-1511	40	MALE	Jaipur	RAJASTHAN	EPI_ISL_9905825	BA.1
TS-1491	19	MALE	Jaipur	RAJASTHAN	EPI_ISL_9905815	BA.2
TS-1578	71	FEMALE	Jaipur	RAJASTHAN	EPI_ISL_9905844	BA.1
TS-1555	73	MALE	Other	RAJASTHAN	EPI_ISL_9905841	BA.1
TS-1615	61	MALE	Jaipur	RAJASTHAN	EPI_ISL_9905854	BA.1
TS-1546	28	MALE	Alwar	RAJASTHAN	EPI_ISL_9905834	BA.2
TS-1755	19	MALE	Alwar	RAJASTHAN	EPI_ISL_9905909	BA.2
TS-1547	22	FEMALE	Alwar	RAJASTHAN	EPI_ISL_9905835	BA.2
TS-1548	22	MALE	Alwar	RAJASTHAN	EPI_ISL_9905836	BA.1
TS-1550	27	MALE	Alwar	RAJASTHAN	EPI_ISL_9905837	BA.2
TS-1754	45	FEMALE	Alwar	RAJASTHAN	EPI_ISL_9905908	BA.2
TS-1803	30	MALE	Bhilwara	RAJASTHAN	EPI_ISL_9905918	BA.1
TS-1805	41	MALE	Bhilwara	RAJASTHAN	EPI_ISL_9905919	BA.1
TS-1717	48	MALE	Kota	RAJASTHAN	EPI_ISL_9905883	BA.1
TS-1719	28	MALE	Kota	RAJASTHAN	EPI_ISL_9905885	BA.1
TS-1552	19	FEMALE	Kota	RAJASTHAN	EPI_ISL_9905839	BA.2
TS-1718	28	FEMALE	Kota	RAJASTHAN	EPI_ISL_9905884	BA.1
TS-1770	45	FEMALE	Kota	RAJASTHAN	EPI_ISL_9905912	BA.1
TS-1561	72	MALE	Udaipur	RAJASTHAN	EPI_ISL_9905842	BA.1
TS-1153	19	FEMALE	Udaipur	RAJASTHAN	EPI_ISL_9905687	BA.1
TS-1763	21	FEMALE	Udaipur	RAJASTHAN	EPI_ISL_9905911	BA.2
TS-1732	42	MALE	Jhunjhunu	RAJASTHAN	EPI_ISL_9905893	BA.1
TS-1535	23	FEMALE	Jaipur	RAJASTHAN	EPI_ISL_9905828	BA.2
TS-1762	39	FEMALE	Jaipur	RAJASTHAN	EPI_ISL_9905910	BA.2
TS-1723	65	MALE	Jaipur	RAJASTHAN	EPI_ISL_9905888	BA.2
TS-1742	46	MALE	Jaipur	RAJASTHAN	EPI_ISL_9905900	BA.1
TS-1577	46	MALE	Jaipur	RAJASTHAN	EPI_ISL_9905843	BA.2
TS-1590	37	MALE	Jaipur	RAJASTHAN	EPI_ISL_9905848	BA.2
TS-2432	41	FEMALE	Jaipur	RAJASTHAN	EPI_ISL_9905922	BA.1
TS-1749	30	FEMALE	Jaipur	RAJASTHAN	EPI_ISL_9905907	BA.2
TS-1746	41	FEMALE	Jaipur	RAJASTHAN	EPI_ISL_9905904	BA.2
TS-1536	63	FEMALE	Jaipur	RAJASTHAN	EPI_ISL_9905829	BA.2
TS-1540	29	FEMALE	Jaipur	RAJASTHAN	EPI_ISL_9905831	BA.1
TS-1541	50	MALE	Jaipur	RAJASTHAN	EPI_ISL_9905832	BA.1
TS-1736	13	FEMALE	Other	RAJASTHAN	EPI_ISL_9905895	BA.2
TS-1737	39	MALE	Jaipur	RAJASTHAN	EPI_ISL_9905896	BA.2
TS-1740	21	FEMALE	Other	RAJASTHAN	EPI_ISL_9905898	BA.1
TS-1743	22	MALE	Jaipur	RAJASTHAN	EPI_ISL_9905901	BA.2
TS-1721	53	MALE	Jaipur	RAJASTHAN	EPI_ISL_9905886	BA.1
TS-1744	21	MALE	Jaipur	RAJASTHAN	EPI_ISL_9905902	BA.1
TS-2449	49	MALE	Jaipur	RAJASTHAN	EPI_ISL_9905923	BA.1
TS-1551	17	FEMALE	Jaipur	RAJASTHAN	EPI_ISL_9905838	B.1.1.529
TS-1554	53	FEMALE	Jaipur	RAJASTHAN	EPI_ISL_9905840	BA.1
TS-1578	66	MALE	Jaipur	RAJASTHAN	EPI_ISL_9905844	BA.1
TS-1931	25	MALE	Jaipur	RAJASTHAN	EPI_ISL_11884274	B.1.1.529
TS-1581	55	MALE	Jaipur	RAJASTHAN	EPI_ISL_9905845	BA.1
TS-1595	47	MALE	Jaipur	RAJASTHAN	EPI_ISL_9905850	BA.1
TS-1598	44	FEMALE	Jaipur	RAJASTHAN	EPI_ISL_9905851	BA.2
TS-1748	29	FEMALE	Jaipur	RAJASTHAN	EPI_ISL_9905906	BA.1
TS-1722	70	FEMALE	Other	RAJASTHAN	EPI_ISL_9905887	BA.1
TS-1739	43	FEMALE	Jaipur	RAJASTHAN	EPI_ISL_9905897	BA.1
TS-1734	28	FEMALE	Jaipur	RAJASTHAN	EPI_ISL_9905894	BA.1
TS-1747	19	MALE	Jaipur	RAJASTHAN	EPI_ISL_9905905	BA.1
TS-1741	55	FEMALE	Jaipur	RAJASTHAN	EPI_ISL_9905899	BA.1
TS-1778	12	FEMALE	Jaipur	RAJASTHAN	EPI_ISL_9905913	BA.1
TS-1779	13	MALE	Jaipur	RAJASTHAN	EPI_ISL_9905914	BA.2
TS-1786	16	MALE	Jaipur	RAJASTHAN	EPI_ISL_9905915	BA.1
TS-1787	26	MALE	Jaipur	RAJASTHAN	EPI_ISL_9905916	BA.2
TS-1794	14	MALE	Jaipur	RAJASTHAN	EPI_ISL_9905917	BA.2
TS-1806	17	FEMALE	Bhilwara	RAJASTHAN	EPI_ISL_9905920	BA.1
